# Supplementary material for: Toward a genome sequence for every animal: Where are we now?
Source: Proc Natl Acad Sci U S A. 2021 Dec 3;118(52):e2109019118. doi: 10.1073/pnas.2109019118 (PMC8719868; doi:10.1073/pnas.2109019118)
Supplement: Supplementary File [file pnas.2109019118.sd01.xlsx]

## Sheet: Sheet1
Table S1. The animal genome assemblies included in this study.
Taxid	Kingdom	Phylum	Class	Order	Family	Genus	Species	Annotation_type	Accession	Submitting_institution	Submitting_country	Submitting_continent	Submitting_region	South_or_north	Assembly_level	Contig_n50	Log_contig_n50	Display_name	Common_name	NCBI_rank	Our_rank	Assembly_length	Log_length	Submission_date	Sequencing_technology	Tech_coarse	Data_timepoint	Project_title
141832	Eukaryota	Acanthocephala	Palaeacanthocephala	Echinorhynchida	Pomphorhynchidae	Pomphorhynchus	Pomphorhynchus laevis		GCA_012934845.1	Johannes Gutenberg University Mainz	Germany	Europe	Europe	global_north	Contig	126104	5.1	ASM1293484v1		SPECIES	species	260316196	8.42	2020-04-30	Illumina HiSeq; PacBio RSII	long	2021_January	Pomphorhynchus laevis Genome sequencing and assembly
1196096	Eukaryota	Annelida	Clitellata	Crassiclitellata	Megascolecidae	Metaphire	Metaphire vulgaris		GCA_018105865.1	Shanghai University of Medicine and Health Sciences	China	Asia	Asia	global_south	Chromosome	3037406	6.4825	SUMHS_MV_1.0		SPECIES	species	728619257	8.8625	2021-04-26	Oxford Nanopore PromethION	long	2021_June	Metaphire vulgaris isolate:WL Genome sequencing and assembly
6412	Eukaryota	Annelida	Clitellata	Hirudinida	Glossiphoniidae	Helobdella	Helobdella robusta	GENOME_GFF	GCF_000326865.1	DOE Joint Genome Institute	USA	North America	North America	global_north	Scaffold	52195	4.72	Helobdella robusta v1.0		SPECIES	species	235376169	8.37	2012-12-20	Sanger	short	2021_January	Helobdella robusta
6421	Eukaryota	Annelida	Clitellata	Hirudinida	Hirudinidae	Hirudo	Hirudo medicinalis		GCA_011800805.1	Scientific Research Institute of Physical-Chemical Medicine of the Federal Medical and Biological Agency	Russia	Europe	Europe	global_north	Scaffold	24951	4.4	ASM1180080v1	medicinal leech	SPECIES	species	187546627	8.27	2020-03-31	IonTorrent	short	2021_January	Hirudo medicinalis isolate:777 Genome sequencing and assembly
1348078	Eukaryota	Annelida	Clitellata	Hirudinida	Hirudinidae	Poecilobdella	Poecilobdella manillensis		GCA_015345955.1	Shaanxi Normal University	China	Asia	Asia	global_south	Contig	2277518	6.36	ASM1534595v1		SPECIES	species	151673145	8.18	2020-11-10	PacBio RSII	long	2021_January	Poecilobdella manillensis Genome sequencing and assembly
216498	Eukaryota	Annelida	Polychaeta	Sabellida	Serpulidae	Hydroides	Hydroides elegans		GCA_001703475.1	Caltech	USA	North America	North America	global_north	Scaffold	5980	3.78	H_elegans_v1.0	calcareous tube worm	SPECIES	species	1026046400	9.01	2016-08-11	Illumina HiSeq	short	2021_January	Hydroides elegans strain:CA01 Genome sequencing and assembly
238240	Eukaryota	Annelida	Polychaeta	Sabellida	Siboglinidae	Lamellibrachia	Lamellibrachia luymesi		GCA_009193005.1	Auburn University	USA	North America	North America	global_north	Scaffold	24086	4.38	LLUY_1.0		SPECIES	species	687706213	8.84	2019-10-21	Illumina	short	2021_January	Lamellibrachia luymesi isolate:2918-KH-0023 Genome sequencing and assembly
283909	Eukaryota	Annelida	Polychaeta		Capitellidae	Capitella	Capitella teleta	GENOME_GFF	GCA_000328365.1	DOE Joint Genome Institute	USA	North America	North America	global_north	Scaffold	21930	4.34	Capca1		SPECIES	species	333283208	8.52	2013-01-25	Sanger	short	2021_January	Capitella teleta Genome sequencing and assembly
2664684	Eukaryota	Annelida	Polychaeta		Dinophilidae	Dimorphilus	Dimorphilus gyrociliatus	GENOME_GFF	GCA_904063045.1	UNIVERSITY OF BERGEN/DEPT. OF BIOLOGY	Norway	Europe	Europe	global_north	Scaffold	979161	5.99	Dgyrociliatus_assembly		SPECIES	species	77897245	7.89	2020-08-25	N/A	none	2021_January	Sequencing and analysis of the compact genome of the miniature annelid Dimorphilus gyrociliatus
182803	Eukaryota	Arthropoda	Arachnida	Araneae	Araneidae	Araneus	Araneus ventricosus	GENOME_GFF	GCA_013235015.1	Institue for Advanced Biosciences, Keio University	Japan	Asia	Asia	global_north	Scaffold	22999	4.36	Ave_3.0		SPECIES	species	3656621265	9.56	2019-08-02	Illumina NextSeq 500; MinION	long	2021_January	Araneus ventricosus draft genome
94029	Eukaryota	Arthropoda	Arachnida	Araneae	Araneidae	Argiope	Argiope bruennichi	GENOME_GFF	GCA_015342795.1	Ernst-Moritz-Arndt University of Greifswald	Germany	Europe	Europe	global_north	Chromosome	284772	5.45	ASM1534279v1		SPECIES	species	1670285661	9.22	2020-11-10	PacBio Sequel; Illumina	long	2021_January	Genome of the wasp spider, Argiope bruennichi
477319	Eukaryota	Arthropoda	Arachnida	Araneae	Dysderidae	Dysdera	Dysdera silvatica		GCA_006491805.1	University Barcelona	Spain	Europe	Europe	global_north	Scaffold	25709	4.41	Dsil_genome_draft		SPECIES	species	1359251851	9.13	2019-07-01	Illumina HiSeq; Illumina HiSeq; PacBio; Nanopore	long	2021_January	Dysdera silvatica Genome sequencing and assembly
202533	Eukaryota	Arthropoda	Arachnida	Araneae	Eresidae	Stegodyphus	Stegodyphus dumicola	GENOME_GFF	GCF_010614865.1	None	Denmark	Europe	Europe	global_north	Scaffold	254130	5.41	ASM1061486v1		SPECIES	species	2551871595	9.41	2020-02-14	Illumina HiSeq; PacBio	long	2021_January	Genome, methylome and transcriptome of Stegodyphus dumicola.
407821	Eukaryota	Arthropoda	Arachnida	Araneae	Eresidae	Stegodyphus	Stegodyphus mimosarum	GENOME_GFF	GCA_000611955.2	BGI	China	Asia	Asia	global_south	Scaffold	40146	4.6	Stegodyphus_mimosarum_v1		SPECIES	species	2738704917	9.44	2014-08-01	Illumina Hiseq 2000	short	2021_January	Stegodyphus mimosarum Genome sequencing and assembly
330961	Eukaryota	Arthropoda	Arachnida	Araneae	Lycosidae	Pardosa	Pardosa pseudoannulata		GCA_008065355.1	Nanjing Agricultural University	China	Asia	Asia	global_south	Scaffold	23226	4.37	ASM806535v1		SPECIES	species	4207954893	9.62	2019-08-22	Illumina HiSeq; PacBio	long	2021_January	Pardosa pseudoannulata isolate:batch1+2+3 Genome sequencing and assembly
257759	Eukaryota	Arthropoda	Arachnida	Araneae	Pisauridae	Dolomedes	Dolomedes plantarius		GCA_907164885.1	Wellcome Sanger Institute	United Kingdom	Europe	Europe	global_north	Chromosome	2276774	6.35732	qDolPla1.1		SPECIES	species	2780156309	9.44407	2021-05-17	N/A	none	2021_June	Dolomedes plantarius (fen raft spider) genome assembly, qDolPla1
6921	Eukaryota	Arthropoda	Arachnida	Araneae	Sicariidae	Loxosceles	Loxosceles reclusa		GCA_001188405.1	The i5k Initiative	USA	North America	North America	global_north	Scaffold	1834	3.26	Lrec_1.0	brown recluse	SPECIES	species	3262478678	9.51	2015-04-27	Illumina	short	2021_January	Loxosceles reclusa Genome sequencing and assembly
411427	Eukaryota	Arthropoda	Arachnida	Araneae	Theridiidae	Anelosimus	Anelosimus studiosus		GCA_008297655.1	UC Riverside	USA	North America	North America	global_north	Scaffold	1132	3.05	Anstu_k43		SPECIES	species	2033432615	9.31	2019-09-05	Illumina HiSeq	short	2021_January	Anelosimus studiosus Genome sequencing and assembly
256737	Eukaryota	Arthropoda	Arachnida	Araneae	Theridiidae	Latrodectus	Latrodectus hesperus		GCA_000697925.2	The i5k Initiative	USA	North America	North America	global_north	Scaffold	15961	4.2	Lhes_2.0	western black widow	SPECIES	species	1233806489	9.09	2018-02-05	Illumina	short	2021_January	Latrodectus hesperus isolate:LHES.00 Genome sequencing and assembly
114398	Eukaryota	Arthropoda	Arachnida	Araneae	Theridiidae	Parasteatoda	Parasteatoda tepidariorum	other: GCF_000365465.2	GCA_000365465.3	The i5k Initiative	USA	North America	North America	global_north	Scaffold	66479	4.82	Ptep_3.0	common house spider	SPECIES	species	1228972128	9.09	2019-06-14	Illumina HiSeq	short	2021_January	Parasteatoda tepidariorum Genome sequencing and assembly
543639	Eukaryota	Arthropoda	Arachnida	Ixodida	Ixodidae	Dermacentor	Dermacentor silvarum	GENOME_GFF	GCF_013339745.1	TIGMIC Group	China	Asia	Asia	global_south	Chromosome	339999	5.53	ASM1333974v1		SPECIES	species	2474293395	9.39	2020-06-16	PacBio Sequel	long	2021_January	Large-scale comparative analyses of tick genomes elucidate their genetic diversity and vector capacities
44386	Eukaryota	Arthropoda	Arachnida	Ixodida	Ixodidae	Haemaphysalis	Haemaphysalis longicornis		GCA_013339765.1	TIGMIC Group	China	Asia	Asia	global_south	Chromosome	740000	5.87	ASM1333976v1	longhorned tick	SPECIES	species	2554955685	9.41	2020-06-12	PacBio Sequel	long	2021_January	Large-scale comparative analyses of tick genomes elucidate their genetic diversity and vector capacities
266040	Eukaryota	Arthropoda	Arachnida	Ixodida	Ixodidae	Hyalomma	Hyalomma asiaticum		GCA_013339685.1	TIGMIC Group	China	Asia	Asia	global_south	Chromosome	555418	5.74	ASM1333968v1		SPECIES	species	1713616657	9.23	2020-06-12	PacBio Sequel	long	2021_January	Large-scale comparative analyses of tick genomes elucidate their genetic diversity and vector capacities
34615	Eukaryota	Arthropoda	Arachnida	Ixodida	Ixodidae	Ixodes	Ixodes persulcatus	GENOME_GFF	GCA_013358835.1	TIGMIC Group	China	Asia	Asia	global_south	Scaffold	532865	5.73	BMI_IPER_1.0	taiga tick	SPECIES	species	1901626257	9.28	2020-06-12	PacBio Sequel	long	2021_January	Large-scale comparative analyses of tick genomes elucidate their genetic diversity and vector capacities
34613	Eukaryota	Arthropoda	Arachnida	Ixodida	Ixodidae	Ixodes	Ixodes ricinus		GCA_000973045.2	Luxembourg Institute of Health	Luxembourg	Europe	Europe	global_north	Scaffold	3059	3.49	ASM97304v2	castor bean tick	SPECIES	species	514506549	8.71	2016-08-24	PacBio	long	2021_January	Ixodes ricinus strain:Charles River Genome sequencing and assembly
6945	Eukaryota	Arthropoda	Arachnida	Ixodida	Ixodidae	Ixodes	Ixodes scapularis	GENOME_GFF	GCF_002892825.2	J. Craig Venter Institute	USA	North America	North America	global_north	Contig	835681	5.92	ISE6_asm2.2_deduplicated	black-legged tick	SPECIES	species	2081329876	9.32	2018-09-28	PacBio	long	2021_January	Genome sequencing and assembly to generate subtraction databases to aid virus isolation
34611	Eukaryota	Arthropoda	Arachnida	Ixodida	Ixodidae	Rhipicephalus	Rhipicephalus annulatus		GCA_013436015.1	USDA-Agricultural Research Service, USA	USA	North America	North America	global_north	Contig	436999	5.64	TxGen Rann		SPECIES	species	2762431811	9.44	2020-07-21	PacBio Sequel	long	2021_January	Rhipicephalus annulatus strain:Klein Grass Genome sequencing and assembly
6941	Eukaryota	Arthropoda	Arachnida	Ixodida	Ixodidae	Rhipicephalus	Rhipicephalus microplus	GENOME_GFF	GCF_013339725.1	TIGMIC Group	China	Asia	Asia	global_south	Chromosome	1791079	6.25	ASM1333972v1	southern cattle tick	SPECIES	species	2529915399	9.4	2020-06-16	PacBio Sequel	long	2021_January	Large-scale comparative analyses of tick genomes elucidate their genetic diversity and vector capacities
34632	Eukaryota	Arthropoda	Arachnida	Ixodida	Ixodidae	Rhipicephalus	Rhipicephalus sanguineus	GENOME_GFF	GCF_013339695.1	TIGMIC Group	China	Asia	Asia	global_south	Chromosome	541946	5.73	ASM1333969v1	brown dog tick	SPECIES	species	2365525320	9.37	2020-06-16	PacBio Sequel	long	2021_January	Large-scale comparative analyses of tick genomes elucidate their genetic diversity and vector capacities
34641	Eukaryota	Arthropoda	Arachnida	Mesostigmata	Dermanyssidae	Dermanyssus	Dermanyssus gallinae		GCA_003439945.1	Moredun Research Institute	United Kingdom	Europe	Europe	global_north	Contig	278630	5.45	MRI_Dgall_1.0		SPECIES	species	959010206	8.98	2018-08-31	PacBio RSII; Oxford Nanopore MiniION	long	2021_January	Dermanyssus gallinae isolate:Moredun Genome sequencing and assembly
418985	Eukaryota	Arthropoda	Arachnida	Mesostigmata	Laelapidae	Tropilaelaps	Tropilaelaps mercedesae	GENOME_GFF	GCA_002081605.1	Xi'an Jiaotong-Liverpool University	China	Asia	Asia	global_south	Scaffold	12742	4.11	T. mercedesae_v01		SPECIES	species	352534912	8.55	2017-04-06	Illumina HiSeq	short	2021_January	Tropilaelaps mercedesae isolate:Wuxi-XJTLU Genome sequencing and assembly
34638	Eukaryota	Arthropoda	Arachnida	Mesostigmata	Phytoseiidae	Galendromus	Galendromus occidentalis	GENOME_GFF	GCF_000255335.1	Baylor College of Medicine	USA	North America	North America	global_north	Scaffold	200706	5.3	Mocc_1.0	western predatory mite	SPECIES	species	151699350	8.18	2012-03-27	454 XLR	short	2021_January	Metaseiulus occidentalis genome sequencing project
109461	Eukaryota	Arthropoda	Arachnida	Mesostigmata	Varroidae	Varroa	Varroa destructor	GENOME_GFF	GCF_002443255.1	Ecology and Evolution Lab, Mikheyev Unit, Okinawa Institute of Science and Technology	Japan	Asia	Asia	global_north	Scaffold	201886	5.31	Vdes_3.0	honeybee mite	SPECIES	species	368925819	8.57	2017-09-27	PacBio RSII; Illumina Sequencing	long	2021_January	Whole genome sequencing and biogeography of the honey bee mite Varroa destructor
62625	Eukaryota	Arthropoda	Arachnida	Mesostigmata	Varroidae	Varroa	Varroa jacobsoni	GENOME_GFF	GCF_002532875.1	Okinawa Institute of Science and Technology	Japan	Asia	Asia	global_north	Scaffold	96009	4.98	vjacob_1.0		SPECIES	species	365585945	8.56	2017-10-10	Illumina HiSeq	short	2021_January	Varroa jacobsoni isolate:VJ856 Genome sequencing and assembly
51811	Eukaryota	Arthropoda	Arachnida	Pseudoscorpiones	Chernetidae	Cordylochernes	Cordylochernes scorpioides		GCA_003123905.1	Lucigen Corp.	USA	North America	North America	global_north	Scaffold	9781	3.99	LUC_Cscorp1		SPECIES	species	2807113356	9.45	2018-05-14	Illumina HiSeq	short	2021_January	Cordylochernes scorpioides isolate:IN4F04 Genome sequencing and assembly
59818	Eukaryota	Arthropoda	Arachnida	Sarcoptiformes	Acaridae	Tyrophagus	Tyrophagus putrescentiae		GCA_012066115.1	University of Michigan	USA	North America	North America	global_north	Scaffold	12091	4.08	UMMZ_TP_P3.0F6		SPECIES	species	95121465	7.98	2020-04-09	Illumina HiSeq	short	2021_January	Tyrophagus putrescentiae and associated fungi and bacteria
229769	Eukaryota	Arthropoda	Arachnida	Sarcoptiformes	Achipteriidae	Achipteria	Achipteria coleoptrata		GCA_000988765.1	University of Lausanne	Switzerland	Europe	Europe	global_north	Scaffold	3360	3.53	ASM98876v1		SPECIES	species	88443889	7.95	2015-05-06	Illumina HiSeq	short	2021_January	Oribatid mite draft assemblies for TE comparisons
128015	Eukaryota	Arthropoda	Arachnida	Sarcoptiformes	Camisiidae	Platynothrus	Platynothrus peltifer		GCA_000988905.1	University of Lausanne	Switzerland	Europe	Europe	global_north	Scaffold	1236	3.09	ASM98890v1		SPECIES	species	100532934	8	2015-05-06	Illumina GAIIx	short	2021_January	Oribatid mite draft assemblies for TE comparisons
66581	Eukaryota	Arthropoda	Arachnida	Sarcoptiformes	Hypochthoniidae	Hypochthonius	Hypochthonius rufulus		GCA_000988845.1	University of Lausanne	Switzerland	Europe	Europe	global_north	Scaffold	3126	3.49	ASM98884v1		SPECIES	species	172365132	8.24	2015-05-06	Illumina HiSeq	short	2021_January	Oribatid mite draft assemblies for TE comparisons
1979941	Eukaryota	Arthropoda	Arachnida	Sarcoptiformes	Oppiidae	Medioppia	Medioppia subpectinata		GCA_904067535.1	UNIL	Switzerland	Europe	Europe	global_north	Scaffold	6352	3.8	1_Os_b1v03		SPECIES	species	213169163	8.33	2020-09-25	N/A	none	2021_January	Genome evolution under sexual and asexual reproduction (Mite genomes)
334625	Eukaryota	Arthropoda	Arachnida	Sarcoptiformes	Oppiidae	Oppiella	Oppiella nova		GCA_904067525.1	UNIL	Switzerland	Europe	Europe	global_north	Scaffold	6155	3.79	1_On_b1v03		SPECIES	species	196724551	8.29	2020-09-25	N/A	none	2021_January	Genome evolution under sexual and asexual reproduction (Mite genomes)
83912	Eukaryota	Arthropoda	Arachnida	Sarcoptiformes	Psoroptidae	Psoroptes	Psoroptes ovis		GCA_002943765.1	Moredun Research Institute	United Kingdom	Europe	Europe	global_north	Contig	2279290	6.36	ASM294376v1	sheep scab mite	SPECIES	species	63214126	7.8	2018-02-26	PacBio	long	2021_January	Psoroptes ovis isolate:Moredun Genome sequencing and assembly
6954	Eukaryota	Arthropoda	Arachnida	Sarcoptiformes	Pyroglyphidae	Dermatophagoides	Dermatophagoides farinae		GCA_002085665.2	University of Southern Mississippi	USA	North America	North America	global_north	Scaffold	188869	5.28	Dfa_Genome_UMICH_USM_1.1	American house dust mite	SPECIES	species	91877446	7.96	2017-04-10	PacBio; Illumina HiSeq	long	2021_January	Dermatophagoides farinae genome sequencing
6956	Eukaryota	Arthropoda	Arachnida	Sarcoptiformes	Pyroglyphidae	Dermatophagoides	Dermatophagoides pteronyssinus	GENOME_GFF	GCF_001901225.1	Maynooth University	Ireland	Europe	Europe	global_north	Scaffold	68101	4.83	ASM190122v2	European house dust mite	SPECIES	species	70764025	7.85	2017-06-21	Illumina HiSeq	short	2021_January	Dermatophagoides pteronyssinus Genome sequencing and assembly
52283	Eukaryota	Arthropoda	Arachnida	Sarcoptiformes	Sarcoptidae	Sarcoptes	Sarcoptes scabiei	GENOME_GFF	GCA_014595675.1	University of Melbourne	Australia	Oceania	Oceania	global_north	Scaffold	1984575	6.3	ASM1459567v1		SPECIES	species	56576587	7.75	2020-09-15	PacBio	long	2021_January	Sarcoptes scabiei isolate:SSS_KF_BRIS2020 Genome sequencing and assembly
52000	Eukaryota	Arthropoda	Arachnida	Sarcoptiformes	Steganacaridae	Steganacarus	Steganacarus magnus		GCA_000988885.1	University of Lausanne	Switzerland	Europe	Europe	global_north	Scaffold	1617	3.21	ASM98888v1		SPECIES	species	113565242	8.06	2015-05-06	Illumina GAIIx	short	2021_January	Oribatid mite draft assemblies for TE comparisons
6859	Eukaryota	Arthropoda	Arachnida	Scorpiones	Buthidae	Androctonus	Androctonus mauritanicus		GCA_011317285.1	IRIDIAN GENOMES	USA	North America	North America	global_north	Scaffold	23818	4.38	ASM1131728v1		SPECIES	species	1459991325	9.16	2020-03-16	Illumina	short	2021_January	Androctonus mauritanicus
218467	Eukaryota	Arthropoda	Arachnida	Scorpiones	Buthidae	Centruroides	Centruroides sculpturatus	GENOME_GFF	GCF_000671375.1	The i5k Initiative	USA	North America	North America	global_north	Scaffold	52294	4.72	Cexi_2.0	bark scorpion	SPECIES	species	925474958	8.97	2017-12-12	Illumina HiSeq	short	2021_January	Centruroides sculpturatus isolate:CEXI.00-Female Genome sequencing and assembly
34649	Eukaryota	Arthropoda	Arachnida	Scorpiones	Buthidae	Mesobuthus	Mesobuthus martensii		GCA_000484575.1	Institute of Plant Physiology &amp; Ecology, Shanghai Institutes for Biology Sciences, CAS	China	Asia	Asia	global_south	Contig	45228	4.66	M_martensii_Version_1	Chinese scorpion	SPECIES	species	925546267	8.97	2013-10-28	Illumina HiSeq; Illumina GAIIx; 454	short	2021_January	Genome Sequencing of Mesobuthus martensii
1227671	Eukaryota	Arthropoda	Arachnida	Trombidiformes	Eriophyidae	Aculops	Aculops lycopersici		GCA_015350385.1	Tomato Russet Mite Consortium	Netherlands	Europe	Europe	global_north	Scaffold	71287	4.85	ASM1535038v1		SPECIES	species	32530641	7.51	2020-11-10	454	short	2021_January	Aculops lycopersici Genome sequencing and assembly
1754060	Eukaryota	Arthropoda	Arachnida	Trombidiformes	Tenuipalpidae	Brevipalpus	Brevipalpus yothersi		GCA_003956705.1	VIB - UGent	Belgium	Europe	Europe	global_north	Scaffold	56226	4.75	VIB_BreviYothersi_1.0		SPECIES	species	71154195	7.85	2018-12-19	454; Illumina MiSeq	short	2021_January	Brevipalpus yothersi isolate:EMBRAPA2013 Genome sequencing and assembly
50023	Eukaryota	Arthropoda	Arachnida	Trombidiformes	Tetranychidae	Panonychus	Panonychus citri		GCA_014898815.1	Citrus Research Institute, Southwest University/Chinese Academy of Agricultural Sciences	China	Asia	Asia	global_south	Contig	1807243	6.26	ASM1489881v1	citrus red mite	SPECIES	species	83967451	7.92	2020-10-20	Oxford Nanopore PromethION; Illumina HiSeq	long	2021_January	Genome de nove assembly of Panonychus citri
32264	Eukaryota	Arthropoda	Arachnida	Trombidiformes	Tetranychidae	Tetranychus	Tetranychus urticae	GENOME_GFF	GCF_000239435.1	DOE Joint Genome Institute	USA	North America	North America	global_north	Scaffold	212780	5.33	ASM23943v1	two-spotted spider mite	SPECIES	species	90815494	7.96	2011-12-20	N/A	short	2021_January	Tetranychus urticae genome project
299467	Eukaryota	Arthropoda	Arachnida	Trombidiformes	Trombiculidae	Leptotrombidium	Leptotrombidium deliense	GENOME_GFF	GCA_003675905.2	University of Liverpool	United Kingdom	Europe	Europe	global_north	Scaffold	2903	3.46	ASM367590v2	scrub typhus mite	SPECIES	species	117319359	8.07	2018-10-23	Illumina MiSeq	short	2021_January	Leptotrombidium deliense isolate:UoL-UT Genome sequencing and assembly
279272	Eukaryota	Arthropoda	Arachnida	Trombidiformes	Trombiculidae	Leptotrombidium	Leptotrombidium pallidum		GCA_013372475.1	Seoul National University	South Korea	Asia	Asia	global_north	Contig	2279	3.36	ASM1337247v1		SPECIES	species	170868783	8.23	2020-06-24	Illumina MiSeq; Illumina HiSeq	short	2021_January	Leptotrombidium pallidum strain:KCDC13
1965070	Eukaryota	Arthropoda	Arachnida	Trombidiformes	Trombidiidae	Dinothrombium	Dinothrombium tinctorium	GENOME_GFF	GCA_003675995.1	University of Liverpool	United Kingdom	Europe	Europe	global_north	Scaffold	16055	4.21	ASM367599v1		SPECIES	species	180399227	8.26	2018-10-23	Illumina HiSeq	short	2021_January	Dinothrombium tinctorium isolate:UoL-WK Genome sequencing and assembly
120202	Eukaryota	Arthropoda	Branchiopoda	Diplostraca	Daphniidae	Daphnia	Daphnia carinata		GCA_013167095.1	Huazhong Agricultural University	China	Asia	Asia	global_south	Chromosome	2802846	6.45	ASM1316709v1		SPECIES	species	131590582	8.12	2020-05-26	Illumina HiSeq 2500; PacBio Sequel; HiSeq X Ten	long	2021_January	Daphnia carinata strain:WSL Genome sequencing and assembly
35525	Eukaryota	Arthropoda	Branchiopoda	Diplostraca	Daphniidae	Daphnia	Daphnia magna	GENOME_GFF	GCF_003990815.1	Sungkyunkwan University	South Korea	Asia	Asia	global_north	Chromosome	14466	4.16	ASM399081v1		SPECIES	species	122937721	8.09	2019-01-07	Illumina HiSeq	short	2021_January	Daphnia magna strain:SK Genome sequencing and assembly
35527	Eukaryota	Arthropoda	Branchiopoda	Diplostraca	Daphniidae	Daphnia	Daphnia obtusa		GCA_016170125.1	Arizona State University	USA	North America	North America	global_north	Scaffold	708982	5.85	FS6 v1.0		SPECIES	species	167553630	8.22	2020-12-21	PacBio Sequel	long	2021_January	Daphnia obtusa isolate:FS6 Genome sequencing and assembly
6669	Eukaryota	Arthropoda	Branchiopoda	Diplostraca	Daphniidae	Daphnia	Daphnia pulex		GCA_900092285.2	INDIANA UNIVERSITY BLOOMINGTON	USA	North America	North America	global_north	Scaffold	194489	5.29	PA42 4.1	common water flea	SPECIES	species	189550516	8.28	2019-09-30	N/A	none	2021_January	Comparative genomics of the Daphnia pulex species complex
35523	Eukaryota	Arthropoda	Branchiopoda	Diplostraca	Daphniidae	Daphnia	Daphnia pulicaria		GCA_017493165.1	Indiana University	USA	North America	North America	global_north	Chromosome	231522	5.36459	DPuli_LK16		SPECIES	species	193108097	8.2858	2021-03-19	PacBio Sequel; Illumina HiSeq; Dovetail Chicago; Dovetail Hi-C	long	2021_June	Daphnia pulicaria isolate:LK16 Genome sequencing and assembly
117534	Eukaryota	Arthropoda	Branchiopoda	Diplostraca	Limnadiidae	Eulimnadia	Eulimnadia texana		GCA_002872375.1	University of California, Irvine	USA	North America	North America	global_north	Scaffold	10428323	7.02	clam_shrimp_assembly_v0.1		SPECIES	species	120535642	8.08	2018-01-10	Illumina Hi-Seq 2500; PacBio RSII	long	2021_January	Eulimnadia texana whole genome sequencing
217954	Eukaryota	Arthropoda	Branchiopoda	Notostraca	Triopsidae	Lepidurus	Lepidurus apus		GCA_003723985.1	University of Bologna	Italy	Europe	Europe	global_north	Scaffold	15890	4.2	Lubb2018		SUBSPECIES	species	87970075	7.94	2018-11-13	Illumina HiSeq	short	2021_January	Lepidurus Genome sequencing and assembly
77708	Eukaryota	Arthropoda	Branchiopoda	Notostraca	Triopsidae	Lepidurus	Lepidurus arcticus		GCA_003724045.1	University of Bologna	Italy	Europe	Europe	global_north	Scaffold	82939	4.92	ASM372404v1		SPECIES	species	73105941	7.86	2018-11-13	Illumina HiSeq	short	2021_January	Lepidurus Genome sequencing and assembly
194544	Eukaryota	Arthropoda	Branchiopoda	Notostraca	Triopsidae	Triops	Triops cancriformis		GCA_000981345.1	Institute for Advanced Biosciences, Keio University	Japan	Asia	Asia	global_north	Contig	12735	4.1	tcf_1.0		SPECIES	species	109181683	8.04	2015-03-26	Illumina Hiseq2000	short	2021_January	Triops cancriformis project
126957	Eukaryota	Arthropoda	Chilopoda	Geophilomorpha	Linotaeniidae	Strigamia	Strigamia maritima		GCA_000239455.1	Baylor College of Medicine	USA	North America	North America	global_north	Scaffold	24745	4.39	Smar_1.0		SPECIES	species	176210797	8.25	2011-12-22	454	short	2021_January	Strigamia maritima is a centipede and a member of the Myriapoda, a large group that includes both centipedes and millipedes
187695	Eukaryota	Arthropoda	Collembola	Entomobryomorpha	Entomobryidae	Sinella	Sinella curviseta		GCA_004115045.3	Nanjing Agricultural University	China	Asia	Asia	global_south	Chromosome	821727	5.91	ASM411504v3		SPECIES	species	364329999	8.56	2020-05-26	Illumina NovaSeq; PacBio Sequel	long	2021_January	Sinella curviseta isolate:NJ population Genome sequencing and assembly
370036	Eukaryota	Arthropoda	Collembola	Entomobryomorpha	Isotomidae	Desoria	Desoria tigrina		GCA_906901685.1	LOEWE-TBG	Germany	Europe	Europe	global_north	Scaffold	5628779	6.75041	SCDETI_UL_ASM1		SPECIES	species	211462971	8.32523	2021-05-13	N/A	none	2021_June	Biodiversity genomics of small metazoa: high quality de novo genomes from single specimens of field-collected and ethanol-preserved springtails
158441	Eukaryota	Arthropoda	Collembola	Entomobryomorpha	Isotomidae	Folsomia	Folsomia candida	GENOME_GFF	GCF_002217175.1	VU Amsterdam	Netherlands	Europe	Europe	global_north	Scaffold	4885648	6.69	ASM221717v1		SPECIES	species	221702752	8.35	2017-07-12	PacBio	long	2021_January	Folsomia candida strain:VU population Genome sequencing and assembly
2581075	Eukaryota	Arthropoda	Collembola	Entomobryomorpha	Oncopoduridae	Oncopodura	Oncopodura yosiiana		GCA_009869805.1	Nanjing Agricultural University	China	Asia	Asia	global_south	Scaffold	13246	4.12	ASM986980v1		SPECIES	species	118350332	8.07	2020-01-14	Illumina HiSeq	short	2021_January	Genome sequencing and assembly of Collembola
48709	Eukaryota	Arthropoda	Collembola	Entomobryomorpha	Orchesellidae	Orchesella	Orchesella cincta	GENOME_GFF	GCA_001718145.1	BE-Basic	Netherlands	Europe	Europe	global_north	Scaffold	64904	4.81	ASM171814v1		SPECIES	species	286766519	8.46	2016-09-02	PacBio; Illumina HiSeq	long	2021_January	Orchesella cincta Genome sequencing and assembly
187706	Eukaryota	Arthropoda	Collembola	Entomobryomorpha	Tomoceridae	Tomocerus	Tomocerus minor		GCA_009936455.1	IRIDIAN GENOMES	USA	North America	North America	global_north	Scaffold	18216	4.26	ASM993645v1		SPECIES	species	332593957	8.52	2020-01-27	Illumina	short	2021_January	Tomocerus minor
1765738	Eukaryota	Arthropoda	Collembola	Entomobryomorpha	Tomoceridae	Tomocerus	Tomocerus qinae		GCA_009869885.1	Nanjing Agricultural University	China	Asia	Asia	global_south	Scaffold	11437	4.06	ASM986988v1		SPECIES	species	264859944	8.42	2020-01-14	Illumina HiSeq	short	2021_January	Genome sequencing and assembly of Collembola
2583951	Eukaryota	Arthropoda	Collembola	Neelipleona	Neelidae	Neelides	Neelides sp. FZ-2019		GCA_009869795.1	Nanjing Agricultural University	China	Asia	Asia	global_south	Scaffold	80984	4.91	ASM986979v1		SPECIES	species	97765094	7.99	2020-01-14	Illumina HiSeq	short	2021_January	Genome sequencing and assembly of Collembola
1519100	Eukaryota	Arthropoda	Collembola	Poduromorpha	Hypogastruridae	Ceratophysella	Ceratophysella communis		GCA_009869905.1	Nanjing Agricultural University	China	Asia	Asia	global_south	Scaffold	7151	3.85	ASM986990v1		SPECIES	species	162375375	8.21	2020-01-14	Illumina HiSeq	short	2021_January	Genome sequencing and assembly of Collembola
1983282	Eukaryota	Arthropoda	Collembola	Poduromorpha	Neanuridae	Holacanthella	Holacanthella duospinosa		GCA_002738285.1	Landcare Research	New Zealand	Oceania	Oceania	global_north	Scaffold	80495	4.91	ASM273828v1		SPECIES	species	327566771	8.52	2017-10-31	Illumina HiSeq	short	2021_January	New Zealand giant collembola (Holacanthella duospinosa) genome and transcriptome sequencing project
187685	Eukaryota	Arthropoda	Collembola	Poduromorpha	Neanuridae	Pseudachorutes	Pseudachorutes palmiensis		GCA_009869845.1	Nanjing Agricultural University	China	Asia	Asia	global_south	Scaffold	35249	4.55	ASM986984v1		SPECIES	species	77080803	7.89	2020-01-14	Illumina HiSeq	short	2021_January	Genome sequencing and assembly of Collembola
2583954	Eukaryota	Arthropoda	Collembola	Poduromorpha	Onychiuridae	Thalassaphorura	Thalassaphorura encarpata		GCA_009869925.1	Nanjing Agricultural University	China	Asia	Asia	global_south	Scaffold	11137	4.05	ASM986992v1		SPECIES	species	130904934	8.12	2020-01-14	Illumina HiSeq	short	2021_January	Genome sequencing and assembly of Collembola
1840514	Eukaryota	Arthropoda	Collembola	Poduromorpha	Tullbergiidae	Mesaphorura	Mesaphorura yosii		GCA_009869945.1	Nanjing Agricultural University	China	Asia	Asia	global_south	Scaffold	163682	5.21	ASM986994v1		SPECIES	species	97983859	7.99	2020-01-14	Illumina HiSeq	short	2021_January	Genome sequencing and assembly of Collembola
2584527	Eukaryota	Arthropoda	Collembola	Symphypleona	Arrhopalitidae	Pygmarrhopalites	Pygmarrhopalites habei		GCA_009870185.1	Nanjing Agricultural University	China	Asia	Asia	global_south	Scaffold	19872	4.3	ASM987018v1		SPECIES	species	211516385	8.33	2020-01-14	Illumina HiSeq	short	2021_January	Genome sequencing and assembly of Collembola
332384	Eukaryota	Arthropoda	Collembola	Symphypleona	Bourletiellidae	Pseudobourletiella	Pseudobourletiella spinata		GCA_009870155.1	Nanjing Agricultural University	China	Asia	Asia	global_south	Scaffold	9981	4	ASM987015v1		SPECIES	species	208313765	8.32	2020-01-14	Illumina HiSeq	short	2021_January	Genome sequencing and assembly of Collembola
1387126	Eukaryota	Arthropoda	Collembola	Symphypleona	Sminthuridae	Lipothrix	Lipothrix lubbocki		GCA_009872335.1	Nanjing Agricultural University	China	Asia	Asia	global_south	Scaffold	10263	4.01	ASM987233v1		SPECIES	species	244673950	8.39	2020-01-14	Illumina HiSeq	short	2021_January	Genome sequencing and assembly of Collembola
281415	Eukaryota	Arthropoda	Collembola	Symphypleona	Sminthurididae	Sminthurides	Sminthurides aquaticus		GCA_906901655.1	LOEWE-TBG	Germany	Europe	Europe	global_north	Contig	8776828	6.94334	SCSMAQ_UL_ASM1		SPECIES	species	165915169	8.21989	2021-05-13	N/A	none	2021_June	Biodiversity genomics of small metazoa: high quality de novo genomes from single specimens of field-collected and ethanol-preserved springtails
2584528	Eukaryota	Arthropoda	Collembola	Symphypleona	Sminthurididae	Sminthurides	Sminthurides bifidus		GCA_009872375.1	Nanjing Agricultural University	China	Asia	Asia	global_south	Scaffold	10741	4.03	ASM987237v1		SPECIES	species	130022519	8.11	2020-01-14	Illumina HiSeq	short	2021_January	Genome sequencing and assembly of Collembola
1325552	Eukaryota	Arthropoda	Diplopoda	Polydesmida	Paradoxosomatidae	Helicorthomorpha	Helicorthomorpha holstii		GCA_013389785.1	The Chinese University of Hong Kong	China	Asia	Asia	global_south	Scaffold	59177	4.77	Chicago_HiC		SPECIES	species	181200196	8.26	2020-07-06	Illumina; HiC	short	2021_January	Helicorthomorpha holstii Genome sequencing and assembly
1366115	Eukaryota	Arthropoda	Diplopoda	Spirobolida	Trigoniulidae	Trigoniulus	Trigoniulus corallinus		GCA_013389805.1	The Chinese University of Hong Kong	China	Asia	Asia	global_south	Scaffold	54335	4.74	ASM1338980v1		SPECIES	species	448558750	8.65	2020-07-06	Illumina; HiC	short	2021_January	Trigoniulus corallinus Genome sequencing and assembly
438502	Eukaryota	Arthropoda	Entognatha	Diplura	Campodeidae	Campodea	Campodea augens		GCA_009757345.1	University of Geneva	Switzerland	Europe	Europe	global_north	Scaffold	33447	4.52	UGE_Caugens_1.0		SPECIES	species	1127042003	9.05	2019-12-16	Illumina HiSeq	short	2021_January	Campodea augens isolate:MM-2018 Genome sequencing and assembly
438503	Eukaryota	Arthropoda	Entognatha	Diplura	Japygidae	Catajapyx	Catajapyx aquilonaris		GCA_000934665.2	The i5k Initiative	USA	North America	North America	global_north	Scaffold	32665	4.51	Caqu_2.0		SPECIES	species	285625633	8.46	2017-12-15	Illumina MiSeq	short	2021_January	Catajapyx aquilonaris Genome sequencing and assembly
136180	Eukaryota	Arthropoda	Hexanauplia	Calanoida	Acartiidae	Acartia	Acartia tonsa		GCA_900241095.1	ROSKILDE UNIVERSITY	Denmark	Europe	Europe	global_north	Scaffold	3244	3.51	Aton1.0		SPECIES	species	989163677	9	2018-01-03	N/A	none	2021_January	Acartia tonsa genome project
88015	Eukaryota	Arthropoda	Hexanauplia	Calanoida	Temoridae	Eurytemora	Eurytemora affinis	GENOME_GFF	GCF_000591075.1	The i5k Initiative	USA	North America	North America	global_north	Scaffold	67724	4.83	Eaff_2.0		SPECIES	species	389032277	8.59	2017-12-12	Illumina	short	2021_January	Eurytemora affinis strain:Atlantic clade Genome sequencing and assembly
298420	Eukaryota	Arthropoda	Hexanauplia	Cyclopoida	Cyclopidae	Apocyclops	Apocyclops royi		GCA_900607525.1	ROSKILDE UNIVERSITY	Denmark	Europe	Europe	global_north	Scaffold	2108	3.32	AroyWGS1.0		SPECIES	species	262264339	8.42	2018-12-05	N/A	none	2021_January	The genome and transcriptome of the cyclopoid copepod Apocyclops royi. The mRNA transcriptome is from a culture of Apocyclops royi fed either Dunaliella tertiolecta or Isochrysis galbana. The PCRfree WGS genome assembly was scaffolded with the mRNA transcriptome.
136191	Eukaryota	Arthropoda	Hexanauplia	Cyclopoida	Oithonidae	Oithona	Oithona nana		GCA_900157175.1	Genoscope CEA	France	Europe	Europe	global_north	Scaffold	38620	4.59	O_NANA_1		SPECIES	species	85010107	7.93	2017-02-17	N/A	none	2021_January	Genome assembly and annotation of the Oithona nana genome
6832	Eukaryota	Arthropoda	Hexanauplia	Harpacticoida	Harpacticidae	Tigriopus	Tigriopus californicus	GENOME_GFF	GCA_007210705.1	Scripps Institution of Oceanography	USA	North America	North America	global_north	Chromosome	44438	4.65	Tcal_SD_v2.1	tidepool copepod	SPECIES	species	191142546	8.28	2019-07-29	Illumina; PacBio RSII	long	2021_January	Tigriopus californicus strain:San Diego Genome sequencing and assembly
158387	Eukaryota	Arthropoda	Hexanauplia	Harpacticoida	Harpacticidae	Tigriopus	Tigriopus japonicus		GCA_010645155.1	Sungkyunkwan University	South Korea	Asia	Asia	global_north	Chromosome	70641	4.85	ASM1064515v1		SPECIES	species	196599007	8.29	2020-02-21	Illumina HiSeq	short	2021_January	Tigriopus japonicus Genome sequencing and assembly
1133412	Eukaryota	Arthropoda	Hexanauplia	Harpacticoida	Harpacticidae	Tigriopus	Tigriopus kingsejongensis		GCA_012959195.1	Sungkyunkwan University	South Korea	Asia	Asia	global_north	Scaffold	1293995	6.11	ASM1295919v1		SPECIES	species	338647387	8.53	2020-05-04	PacBio Sequel	long	2021_January	Tigriopus kingsejongensis Genome sequencing and assembly
2056173	Eukaryota	Arthropoda	Hexanauplia	Harpacticoida	Tisbidae	Tisbe	Tisbe holothuriae		GCA_900659605.1	ROSKILDE UNIVERSITY	Denmark	Europe	Europe	global_north	Scaffold	5083	3.71	ASM90065960v1		SPECIES	species	276259850	8.44	2019-02-07	N/A	none	2021_January	The genome assembly of the harpacticoid copepod Tisbe holothuriae. PCRfree WGS reads was assembled using SPAdes and scaffolded with the HAHV01 mRNA transcriptome.
41117	Eukaryota	Arthropoda	Hexanauplia	Pedunculata	Pollicipedidae	Pollicipes	Pollicipes pollicipes	GENOME_GFF	GCF_011947565.2	George Washington University	USA	North America	North America	global_north	Scaffold	109725	5.04	Ppol_2		SPECIES	species	770089732	8.89	2020-10-27	PacBio RS; Illumina NextSeq	long	2021_January	Pollicipes pollicipes isolate:AB1234 Genome sequencing and assembly
94630	Eukaryota	Arthropoda	Hexanauplia	Sessilia	Archaeobalanidae	Semibalanus	Semibalanus balanoides		GCA_014673585.1	Brown University	USA	North America	North America	global_north	Scaffold	45551	4.66	Sbal3.1	northern acorn barnacle	SPECIES	species	486009102	8.69	2020-09-17	Illumina HiSeq; PacBio	long	2021_January	Semibalanus balanoides isolate:JCBN2019 Genome sequencing and assembly
1232801	Eukaryota	Arthropoda	Hexanauplia	Sessilia	Balanidae	Amphibalanus	Amphibalanus amphitrite	GENOME_GFF	GCA_009805615.1	Seoul National University	South Korea	Asia	Asia	global_north	Scaffold	313401	5.5	SNU_Aamp_1		SPECIES	species	613414131	8.79	2019-12-27	PacBio Sequel; Illumina HiSeq	long	2021_January	Amphibalanus amphitrite Genome sequencing and assembly
217165	Eukaryota	Arthropoda	Hexanauplia	Siphonostomatoida	Caligidae	Caligus	Caligus rogercresseyi		GCA_013387185.1	Universidad de Concepcion	Chile	South America	South America	global_south	Chromosome	38017	4.58	ASM1338718v1		SPECIES	species	478201101	8.68	2019-11-13	PacBio RSII	long	2021_January	Caligus rogercresseyi isolate:FCH Genome sequencing
72036	Eukaryota	Arthropoda	Hexanauplia	Siphonostomatoida	Caligidae	Lepeophtheirus	Lepeophtheirus salmonis		GCA_016086655.1	University of Victoria	Canada	North America	North America	global_north	Chromosome	4291048	6.63	UVic_Lsal_1.0	salmon louse	SPECIES	species	668155303	8.82	2020-12-15	Oxford Nanopore MinION; Illumina	long	2021_January	Lepeophtheirus salmonis isolate:Lsal2020 Genome sequencing and assembly
438506	Eukaryota	Arthropoda	Insecta	Archaeognatha	Machilidae	Machilis	Machilis hrabei		GCA_003456935.1	The i5k Initiative	USA	North America	North America	global_north	Scaffold	2401	3.38	Mhra_1.0		SPECIES	species	2144507099	9.33	2018-08-31	Illumina	short	2021_January	Machilis hrabei Genome sequencing and assembly
6978	Eukaryota	Arthropoda	Insecta	Blattodea	Blattidae	Periplaneta	Periplaneta americana		GCA_002939525.1	South China Normal University	China	Asia	Asia	global_south	Scaffold	50814	4.71	ASM293952v1	American cockroach	SPECIES	species	3374840130	9.53	2018-02-23	Illumina	short	2021_January	Periplaneta americana isolate:Shanghai urban area | breed:American cockroach Genome sequencing and assembly
6973	Eukaryota	Arthropoda	Insecta	Blattodea	Ectobiidae	Blattella	Blattella germanica	other: GCA_003018175.1	GCA_000762945.2	The i5k Initiative	USA	North America	North America	global_north	Scaffold	71964	4.86	Bger_2.0	German cockroach	SPECIES	species	1796331457	9.25	2018-01-19	Illumina	short	2021_January	Blattella germanica strain:American Cyanamid = Orlando Normal Genome sequencing and assembly
105785	Eukaryota	Arthropoda	Insecta	Blattodea	Kalotermitidae	Cryptotermes	Cryptotermes secundus	GENOME_GFF	GCF_002891405.2	Westfaelische Wilhelms-University	Germany	Europe	Europe	global_north	Scaffold	63940	4.81	Csec_1.0		SPECIES	species	1018932804	9.01	2018-01-17	Illumina HiSeq	short	2021_January	Cryptotermes secundus isolate:Pool of workers Genome sequencing and assembly
36987	Eukaryota	Arthropoda	Insecta	Blattodea	Rhinotermitidae	Coptotermes	Coptotermes formosanus	GENOME_GFF	GCA_013340265.1	Department of Applied Biological Chemistry, Faculty of Agriculture, Kindai University	Japan	Asia	Asia	global_north	Scaffold	159654	5.2	CopFor1.0	Formosan subterranean termite	SPECIES	species	875711502	8.94	2020-06-01	Illumina NovaSeq	short	2021_January	Genome sequencing of Coptotermes formosanus
136037	Eukaryota	Arthropoda	Insecta	Blattodea	Termopsidae	Zootermopsis	Zootermopsis nevadensis	GENOME_GFF	GCF_000696155.1	BGI	China	Asia	Asia	global_south	Scaffold	22794	4.36	ZooNev1.0		SPECIES	species	485009472	8.69	2014-07-22	Illumina HiSeq	short	2021_January	Zootermopsis nevadensis Genome sequencing and assembly
224129	Eukaryota	Arthropoda	Insecta	Coleoptera	Buprestidae	Agrilus	Agrilus planipennis	GENOME_GFF	GCF_000699045.2	The BCM-HGSC i5K pilot project	USA	North America	North America	global_north	Scaffold	28329	4.45	Apla_2.0	emerald ash borer	SPECIES	species	353056831	8.55	2018-01-03	Illumina	short	2021_January	Whole genome sequencing, assembly and annotation of Agrilus planipennis
41101	Eukaryota	Arthropoda	Insecta	Coleoptera	Cantharidae	Rhagonycha	Rhagonycha fulva		GCA_905340355.1	WELLCOME SANGER INSTITUTE	United Kingdom	Europe	Europe	global_north	Chromosome	21086067	7.324	icRhaFulv1.1		SPECIES	species	424661649	8.62804	2021-03-25	N/A	none	2021_June	Rhagonycha fulva (common red soldier beetle) genome assembly, icRhaFulv1
2783810	Eukaryota	Arthropoda	Insecta	Coleoptera	Carabidae	Nebria	Nebria ingens riversi		GCA_018344505.1	University of Wisconsin-Madison	USA	North America	North America	global_north	Scaffold	196262	5.29284	ASM1834450v1		SUBSPECIES	species	147399399	8.1685	2021-05-12	PacBio Sequel; Illumina NovaSeq	long	2021_June	Nebria ingens riversi Genome sequencing and assembly
235516	Eukaryota	Arthropoda	Insecta	Coleoptera	Carabidae	Pogonus	Pogonus chalceus		GCA_002278615.1	Cambridge University	United Kingdom	Europe	Europe	global_north	Chromosome	5623	3.75	Pchal_1.0		SPECIES	species	280876046	8.45	2017-09-15	Illumina HiSeq	short	2021_January	Pogonus Genome sequencing and assembly
217634	Eukaryota	Arthropoda	Insecta	Coleoptera	Cerambycidae	Anoplophora	Anoplophora glabripennis	GENOME_GFF	GCF_000390285.2	The i5k Initiative	USA	North America	North America	global_north	Scaffold	80490	4.91	Agla_2.0	Asian longhorned beetle	SPECIES	species	706952781	8.85	2017-12-12	Illumina HiSeq	short	2021_January	Anoplophora glabripennis isolate:ALB-LARVAE Genome sequencing and assembly
64391	Eukaryota	Arthropoda	Insecta	Coleoptera	Chrysomelidae	Callosobruchus	Callosobruchus maculatus	GENOME_GFF	GCA_900659725.1	Evolutionary Biology Centre	Sweden	Europe	Europe	global_north	Contig	212245	5.33	ASM90065972v1	cowpea weevil	SPECIES	species	1007816681	9	2019-11-08	N/A	none	2021_January	Genome Assembly and annotation of callosobruchus maculatus
50390	Eukaryota	Arthropoda	Insecta	Coleoptera	Chrysomelidae	Diabrotica	Diabrotica virgifera	GENOME_GFF	GCF_003013835.1	University of Illinois at Urbana-Champaign	USA	North America	North America	global_north	Scaffold	6238	3.8	Dvir_v2.0	western corn rootworm	SUBSPECIES	species	2418073815	9.38	2018-10-15	Illumina HiSeq	short	2021_January	Diabrotica virgifera whole genome sequencing
63699	Eukaryota	Arthropoda	Insecta	Coleoptera	Chrysomelidae	Gonioctena	Gonioctena quinquepunctata	GENOME_GFF	GCA_018342105.1	ULB	Belgium	Europe	Europe	global_north	Contig	432124	5.63561	ULB_GQUI_1.0		SPECIES	species	1731947787	9.23853	2021-05-11	Oxford Nanopore MinION; Illumina HiSeq	long	2021_June	Gonioctena quinquepunctata genome sequencing and reference assembly
7539	Eukaryota	Arthropoda	Insecta	Coleoptera	Chrysomelidae	Leptinotarsa	Leptinotarsa decemlineata	GENOME_GFF	GCF_000500325.1	The i5k Initiative	USA	North America	North America	global_north	Scaffold	46596	4.67	Ldec_2.0	Colorado potato beetle	SPECIES	species	641992784	8.81	2017-10-31	Illumina HiSeq	short	2021_January	Leptinotarsa decemlineata Genome sequencing and assembly
2663496	Eukaryota	Arthropoda	Insecta	Coleoptera	Chrysomelidae	Leptinotarsa	Leptinotarsa defecta		GCA_015342085.1	University of Wisconsin-Madison	USA	North America	North America	global_north	Scaffold	5300	3.72	ASM1534208v1		SPECIES	species	623388812	8.79	2020-11-10	Illumina HiSeq	short	2021_January	Comparative genomic analysis of Leptinotarsa
380266	Eukaryota	Arthropoda	Insecta	Coleoptera	Chrysomelidae	Leptinotarsa	Leptinotarsa haldemani		GCA_015342125.1	University of Wisconsin-Madison	USA	North America	North America	global_north	Scaffold	2472	3.39	ASM1534212v1		SPECIES	species	549178770	8.74	2020-11-10	Illumina HiSeq	short	2021_January	Comparative genomic analysis of Leptinotarsa
216192	Eukaryota	Arthropoda	Insecta	Coleoptera	Chrysomelidae	Leptinotarsa	Leptinotarsa juncta		GCA_015342165.1	University of Wisconsin-Madison	USA	North America	North America	global_north	Scaffold	2839	3.45	ASM1534216v1	false potato beetle	SPECIES	species	523984424	8.72	2020-11-10	Illumina HiSeq	short	2021_January	Comparative genomic analysis of Leptinotarsa
2663499	Eukaryota	Arthropoda	Insecta	Coleoptera	Chrysomelidae	Leptinotarsa	Leptinotarsa lineolata		GCA_015342045.1	University of Wisconsin-Madison	USA	North America	North America	global_north	Scaffold	6286	3.8	ASM1534204v1		SPECIES	species	647430020	8.81	2020-11-10	Illumina HiSeq	short	2021_January	Comparative genomic analysis of Leptinotarsa
2663494	Eukaryota	Arthropoda	Insecta	Coleoptera	Chrysomelidae	Leptinotarsa	Leptinotarsa peninsularis		GCA_015342205.1	University of Wisconsin-Madison	USA	North America	North America	global_north	Scaffold	3521	3.55	ASM1534220v1		SPECIES	species	558697164	8.75	2020-11-10	Illumina HiSeq	short	2021_January	Comparative genomic analysis of Leptinotarsa
2663495	Eukaryota	Arthropoda	Insecta	Coleoptera	Chrysomelidae	Leptinotarsa	Leptinotarsa rubiginosa		GCA_015342145.1	University of Wisconsin-Madison	USA	North America	North America	global_north	Scaffold	2836	3.45	ASM1534214v1		SPECIES	species	566666884	8.75	2020-11-10	Illumina HiSeq	short	2021_January	Comparative genomic analysis of Leptinotarsa
937810	Eukaryota	Arthropoda	Insecta	Coleoptera	Chrysomelidae	Leptinotarsa	Leptinotarsa texana		GCA_015342105.1	University of Wisconsin-Madison	USA	North America	North America	global_north	Scaffold	5536	3.74	ASM1534210v1		SPECIES	species	640408317	8.81	2020-11-10	Illumina HiSeq	short	2021_January	Comparative genomic analysis of Leptinotarsa
2663498	Eukaryota	Arthropoda	Insecta	Coleoptera	Chrysomelidae	Leptinotarsa	Leptinotarsa tumamoca		GCA_015342025.1	University of Wisconsin-Madison	USA	North America	North America	global_north	Scaffold	3871	3.59	ASM1534202v1		SPECIES	species	578677183	8.76	2020-11-10	Illumina HiSeq	short	2021_January	Comparative genomic analysis of Leptinotarsa
2663497	Eukaryota	Arthropoda	Insecta	Coleoptera	Chrysomelidae	Leptinotarsa	Leptinotarsa undecemlineata		GCA_015342065.1	University of Wisconsin-Madison	USA	North America	North America	global_north	Scaffold	5685	3.75	ASM1534206v1		SPECIES	species	639105767	8.81	2020-11-10	Illumina HiSeq	short	2021_January	Comparative genomic analysis of Leptinotarsa
38162	Eukaryota	Arthropoda	Insecta	Coleoptera	Chrysomelidae	Ophraella	Ophraella communa		GCA_902651945.1	SIB	Switzerland	Europe	Europe	global_north	Contig	195463	5.29	Ophraella_communa_draft_assembly		SPECIES	species	774411302	8.89	2020-06-05	N/A	none	2021_January	Genomic sequence and assembly of the beetle Ophraella communa (ragweed leaf beetle), belongs to the family Chrysomelidae.
41139	Eukaryota	Arthropoda	Insecta	Coleoptera	Coccinellidae	Coccinella	Coccinella septempunctata		GCA_003568925.1	National Institute for Basic Biology	Japan	Asia	Asia	global_north	Scaffold	21314	4.33	Csep_MD8_v1	seven-spotted ladybird	SPECIES	species	514957465	8.71	2018-08-24	10x Genomics Chromium; Illumina Hiseq X Ten	short	2021_January	Linked-read sequencing of Harmonia axyridis and Coccinella septempunctata genomes
559131	Eukaryota	Arthropoda	Insecta	Coleoptera	Coccinellidae	Cryptolaemus	Cryptolaemus montrouzieri		GCA_013387265.1	Sun Yat-sen University	China	Asia	Asia	global_south	Contig	10375940	7.02	SYSU_Cmont_1.0		SPECIES	species	988106770	8.99	2020-07-02	Oxford Nanopore; Illumina NovaSeq	long	2021_January	Cryptolaemus montrouzieri isolate:SYSU2018 Genome sequencing and assembly
115357	Eukaryota	Arthropoda	Insecta	Coleoptera	Coccinellidae	Harmonia	Harmonia axyridis		GCA_011033045.1	Zhejiang University	China	Asia	Asia	global_south	Scaffold	1254346	6.1	ASM1103304v1		SPECIES	species	417140630	8.62	2020-02-27	PacBio RSII; Illumina HiSeq	long	2021_January	Harmonia axyridis Genome sequencing and assembly
158624	Eukaryota	Arthropoda	Insecta	Coleoptera	Coccinellidae	Propylea	Propylea japonica		GCA_013421045.1	Institute of Cotton Research of Chinese academy of agricultural sciences	China	Asia	Asia	global_south	Chromosome	813984	5.91	ASM1342104v1		SPECIES	species	851227647	8.93	2020-07-16	PacBio Sequel	long	2021_January	Propylea japonica Genome sequencing and assembly
77166	Eukaryota	Arthropoda	Insecta	Coleoptera	Curculionidae	Dendroctonus	Dendroctonus ponderosae	GENOME_GFF	GCA_000346045.2	BC Cancer Agency, Canada's Michael Smith Genome Sciences Centre	Canada	North America	North America	global_north	Scaffold	10101	4	DendPond_female_1.0	mountain pine beetle	SPECIES	species	261333785	8.42	2013-09-23	Illumina HiSeq	short	2021_January	Dendroctonus ponderosae Genome sequencing and assembly
57062	Eukaryota	Arthropoda	Insecta	Coleoptera	Curculionidae	Hypothenemus	Hypothenemus hampei		GCA_013372445.1	CENICAFE - Purdue University effort for the genome sequencing of the coffee berry borer	USA	North America	North America	global_north	Scaffold	36294	4.56	CENICAFE_Hham_1.1	coffee berry borer	SPECIES	species	162571498	8.21	2020-06-24	454; Illumina HiSeq	short	2021_January	Hypothenemus hampei (Cenicafe-colony) Genome Sequences
432259	Eukaryota	Arthropoda	Insecta	Coleoptera	Curculionidae	Ips	Ips nitidus		GCA_018691245.1	Chinese Academy of Forestry	China	Asia	Asia	global_south	Scaffold	9008284	6.95464	ASM1869124v1		SPECIES	species	345004524	8.53782	2021-06-03	PacBio Sequel	long	2021_June	Ips nitidus Genome sequencing and assembly
55986	Eukaryota	Arthropoda	Insecta	Coleoptera	Curculionidae	Ips	Ips typographus		GCA_016097725.1	Czech University of Life Sciences	Czechia	Europe	Europe	global_north	Contig	6654004	6.82	CZU_Ityp_1.0		SPECIES	species	236816287	8.37	2020-12-16	PacBio RSII	long	2021_January	Ips typographus genome sequencing
292309	Eukaryota	Arthropoda	Insecta	Coleoptera	Curculionidae	Listronotus	Listronotus bonariensis		GCA_014170235.1	University of Otago	New Zealand	Oceania	Oceania	global_north	Scaffold	120328	5.08	ASM1417023v1	Argentine stem weevil	SPECIES	species	1112438712	9.05	2020-08-12	Oxford Nanopore MinION; Illumina HiSeq	long	2021_January	Genetic diversity in invasive populations of Argentine stem weevil
49927	Eukaryota	Arthropoda	Insecta	Coleoptera	Curculionidae	Pissodes	Pissodes strobi		GCA_016904865.1	Canada's Genomic Enterprise	Canada	North America	North America	global_north	Scaffold	24927	4.39667	GSC_weevil_1.0		SPECIES	species	2025024129	9.30643	2021-02-12	Illumina HiSeq	short	2021_June	White pine weevil (Pissodes strobi) Genome sequencing and assembly
354439	Eukaryota	Arthropoda	Insecta	Coleoptera	Curculionidae	Rhynchophorus	Rhynchophorus ferrugineus	other: GCA_014462685.1	GCA_014490705.1	King Abdulaziz City for Science and Technology	Saudi Arabia	Asia	Middle East	global_south	Scaffold	37977	4.58	UGA_Rfer_1.0.alt	red palm weevil	SPECIES	species	588804506	8.77	2020-09-01	Illumina NextSeq	short	2021_January	Rhynchophorus ferrugineus isolate:AA-2017 Genome sequencing and assembly
7048	Eukaryota	Arthropoda	Insecta	Coleoptera	Curculionidae	Sitophilus	Sitophilus oryzae	GENOME_GFF	GCF_002938485.1	BF2I	France	Europe	Europe	global_north	Scaffold	1039787	6.02	Soryzae_2.0	rice weevil	SPECIES	species	770550206	8.89	2019-09-09	Illumina HiSeq; Oxford Nanopore MinION; PacBio RS	long	2021_January	Sitophilus oryzae breed:Bouriz Genome sequencing and assembly
374458	Eukaryota	Arthropoda	Insecta	Coleoptera	Elateridae	Alaus	Alaus oculatus		GCA_009852465.1	IRIDIAN GENOMES	USA	North America	North America	global_north	Scaffold	2461	3.39	ASM985246v1	big-eyed click beetle	SPECIES	species	188381324	8.28	2020-01-10	Illumina	short	2021_January	Alaus oculatus
2038154	Eukaryota	Arthropoda	Insecta	Coleoptera	Elateridae	Ignelater	Ignelater luminosus	GENOME_GFF	GCA_011009095.1	Whitehead Institute	USA	North America	North America	global_north	Scaffold	31102	4.49	Ilumi1.2		SPECIES	species	842898625	8.93	2020-02-25	Illumina	short	2021_January	Ignelater luminosus isolate:TRF0915ILg1 Genome sequencing and assembly
1132045	Eukaryota	Arthropoda	Insecta	Coleoptera	Elateridae	Limonius	Limonius californicus		GCA_014611495.1	University of Idaho	USA	North America	North America	global_north	Scaffold	19395	4.29	UIdaho_Lcali_1.0		SPECIES	species	1072670101	9.03	2020-09-16	Illumina HiSeq; PacBio RSII; Illumina MiSeq	long	2021_January	Population genomic and phylogenetic analysis of three wireworm (Coleoptera: Elateridae) species
1612427	Eukaryota	Arthropoda	Insecta	Coleoptera	Geotrupidae	Lethrus	Lethrus apterus		GCA_018397195.1	University of Debrecen	Hungary	Europe	Europe	global_north	Scaffold	7185	3.85643	ASM1839719v1		SPECIES	species	286931630	8.45778	2021-05-18	Illumina HiSeq	short	2021_June	Lethrus apterus Genome sequencing and assembly
2069292	Eukaryota	Arthropoda	Insecta	Coleoptera	Lampyridae	Abscondita	Abscondita terminalis	GENOME_GFF	GCA_013368085.1	Northwestern Polytechnical University	China	Asia	Asia	global_south	Scaffold	1220005	6.09	Ate		SPECIES	species	499652588	8.7	2020-06-23	PacBio RSII	long	2021_January	Genomic and experimental data provide new insights into luciferin biosynthesis and bioluminescence evolution of fireflies
370605	Eukaryota	Arthropoda	Insecta	Coleoptera	Lampyridae	Lamprigera	Lamprigera yunnana	GENOME_GFF	GCA_013368075.1	Northwestern Polytechnical University	China	Asia	Asia	global_south	Contig	3509824	6.55	ASM1336807v1		SPECIES	species	1052929944	9.02	2020-06-23	PacBio RSII	long	2021_January	Genomic and experimental data provide new insights into luciferin biosynthesis and bioluminescence evolution of fireflies
7054	Eukaryota	Arthropoda	Insecta	Coleoptera	Lampyridae	Photinus	Photinus pyralis	GENOME_GFF	GCF_008802855.1	Photinus pyralis genome working group	USA	North America	North America	global_north	Scaffold	170308	5.23	Ppyr1.3	common eastern firefly	SPECIES	species	471511253	8.67	2019-10-02	PacBio RSII; Illumina HiSeq	long	2021_January	Sequencing and de novo assembly of the Photinus pyralis genome
1270216	Eukaryota	Arthropoda	Insecta	Coleoptera	Meloidae	Hycleus	Hycleus cichorii		GCA_013841215.1	Guizhou University	China	Asia	Asia	global_south	Scaffold	86942	4.94	ASM1384121v1		SPECIES	species	99165299	8	2020-07-28	Illumina HiSeq	short	2021_January	genome of Hycleus cichorii and Hycleus phaleratus
1248972	Eukaryota	Arthropoda	Insecta	Coleoptera	Meloidae	Hycleus	Hycleus phaleratus		GCA_013841185.1	Guizhou University	China	Asia	Asia	global_south	Scaffold	75478	4.88	ASM1384118v1		SPECIES	species	90869815	7.96	2020-07-28	Illumina HiSeq	short	2021_January	genome of Hycleus cichorii and Hycleus phaleratus
116153	Eukaryota	Arthropoda	Insecta	Coleoptera	Nitidulidae	Aethina	Aethina tumida	GENOME_GFF	GCF_001937115.1	Small Hive Beetle Consortium	USA	North America	North America	global_north	Contig	298879	5.48	Atum_1.0	small hive beetle	SPECIES	species	234344249	8.37	2017-01-05	Illumina HiSeq; PacBio	long	2021_January	Aethina tumida Genome sequencing and assembly
346838	Eukaryota	Arthropoda	Insecta	Coleoptera	Pyrochroidae	Pyrochroa	Pyrochroa serraticornis		GCA_905333025.1	WELLCOME SANGER INSTITUTE	United Kingdom	Europe	Europe	global_north	Chromosome	12970676	7.11296	icPyrSerr1.1		SPECIES	species	249396633	8.39689	2021-03-19	N/A	none	2021_June	Pyrochroa serraticornis genome assembly, icPyrSerr1
1897488	Eukaryota	Arthropoda	Insecta	Coleoptera	Scarabaeidae	Chrysina	Chrysina resplendens		GCA_010091895.1	IRIDIAN GENOMES	USA	North America	North America	global_north	Scaffold	20382	4.31	ASM1009189v1		SPECIES	species	611439635	8.79	2020-01-29	Illumina	short	2021_January	Chrysina resplendens genome sequencing
2654888	Eukaryota	Arthropoda	Insecta	Coleoptera	Scarabaeidae	Marronus	Marronus borbonicus		GCA_902655005.1	MAX PLANCK INSTITUTE FOR DEVELOPMENTAL BIOLOGY	Germany	Europe	Europe	global_north	Scaffold	107748	5.03	Marronus_mpgtue_10X		SPECIES	species	406936680	8.61	2020-01-21	N/A	none	2021_January	Genome sequencing of Oryctes and Marronus beetles from la Reunion
166361	Eukaryota	Arthropoda	Insecta	Coleoptera	Scarabaeidae	Onthophagus	Onthophagus taurus	GENOME_GFF	GCF_000648695.1	The i5k Initiative	USA	North America	North America	global_north	Scaffold	101202	5.01	Otau_2.0		SPECIES	species	267079363	8.43	2017-10-31	Illumina	short	2021_January	Onthophagus taurus Genome sequencing and assembly
1629725	Eukaryota	Arthropoda	Insecta	Coleoptera	Scarabaeidae	Oryctes	Oryctes borbonicus	other: GCA_001443705.1	GCA_902654985.1	MAX PLANCK INSTITUTE FOR DEVELOPMENTAL BIOLOGY	Germany	Europe	Europe	global_north	Scaffold	171752	5.23	Oryctes_borbonicus_mpgtue_10X		SPECIES	species	388628564	8.59	2020-01-21	N/A	none	2021_January	Genome sequencing of Oryctes and Marronus beetles from la Reunion
7064	Eukaryota	Arthropoda	Insecta	Coleoptera	Scarabaeidae	Popillia	Popillia japonica		GCA_004785975.1	Canada's Genomic Enterprise	Canada	North America	North America	global_north	Scaffold	13656	4.14	GSC_JBeet_1.0	Japanese beetle	SPECIES	species	531530429	8.73	2019-03-29	Illumina HiSeq	short	2021_January	Japanese beetle (Popillia japonica) genome sequencing and assembly
348688	Eukaryota	Arthropoda	Insecta	Coleoptera	Scarabaeidae	Protaetia	Protaetia brevitarsis		GCA_004143645.1	Institute of Plant Protection, Chinese Academy of Agricultural Sciences	China	Asia	Asia	global_south	Scaffold	318221	5.5	ASM414364v1		SPECIES	species	1143903595	9.06	2019-02-07	PacBio RSII; Illumina HiSeq	long	2021_January	Protaetia brevitarsis Genome sequencing and assembly
273928	Eukaryota	Arthropoda	Insecta	Coleoptera	Scarabaeidae	Trypoxylus	Trypoxylus dichotomus		GCA_014905495.1	Nihon BioData Corporation	Japan	Asia	Asia	global_north	Contig	7929129	6.9	ASM1490549v1		SPECIES	species	739405423	8.87	2020-10-07	Pacific Biosciences Sequel 2	long	2021_January	Kabutomushi Genome
64902	Eukaryota	Arthropoda	Insecta	Coleoptera	Silphidae	Nicrophorus	Nicrophorus orbicollis		GCA_018845635.1	University of Georgia	USA	North America	North America	global_north	Scaffold	13046	4.11548	ASM1884563v1		SPECIES	species	192639440	8.28475	2021-06-11	Illumina NextSeq	short	2021_June	Transcriptomes underlying behavioral variation in burying beetles
110193	Eukaryota	Arthropoda	Insecta	Coleoptera	Silphidae	Nicrophorus	Nicrophorus vespilloides	GENOME_GFF	GCF_001412225.1	University of Georgia	USA	North America	North America	global_north	Scaffold	67958	4.83	Nicve_v1.0		SPECIES	species	195273382	8.29	2015-10-23	Illumina HiSeq; PacBio	long	2021_January	Nicrophorus vespilloides Genome sequencing and assembly
41112	Eukaryota	Arthropoda	Insecta	Coleoptera	Silvanidae	Oryzaephilus	Oryzaephilus surinamensis		GCA_004796505.1	College of Life Sciences, Wuhan University	China	Asia	Asia	global_south	Scaffold	19466	4.29	ASM479650v1	saw-toothed grain beetle	SPECIES	species	104008747	8.02	2019-04-16	Illumina MiSeq	short	2021_January	Oryzaephilus surinamensis Genome sequencing and assembly
1535445	Eukaryota	Arthropoda	Insecta	Coleoptera	Staphylinidae	Adranes	Adranes taylori		GCA_009867245.1	IRIDIAN GENOMES	USA	North America	North America	global_north	Scaffold	27425	4.44	ASM986724v1		SPECIES	species	887888497	8.95	2020-01-14	Illumina	short	2021_January	Adranes taylori
1962788	Eukaryota	Arthropoda	Insecta	Coleoptera	Staphylinidae	Aenictocupidus	Aenictocupidus jacobsonorum		GCA_010014765.1	IRIDIAN GENOMES	USA	North America	North America	global_north	Scaffold	5917	3.77	ASM1001476v1		SPECIES	species	178224308	8.25	2020-01-30	Illumina	short	2021_January	Aenictocupidus jacobsonorum
135921	Eukaryota	Arthropoda	Insecta	Coleoptera	Staphylinidae	Aleochara	Aleochara bilineata		GCA_003054995.1	VU University Amsterdam	Netherlands	Europe	Europe	global_north	Scaffold	12135	4.08	ASM305499v1		SPECIES	species	85899700	7.93	2018-04-17	Illumina HiSeq	short	2021_January	Insect Parasitoid Genome sequencing and assembly
1661398	Eukaryota	Arthropoda	Insecta	Coleoptera	Tenebrionidae	Asbolus	Asbolus verrucosus	GENOME_GFF	GCA_004193795.1	Wright State University	USA	North America	North America	global_north	Scaffold	4550	3.66	BDFB_1.0		SPECIES	species	249608069	8.4	2019-02-13	Illumina HiSeq	short	2021_January	Asbolus verrucosus isolate:Butters Genome sequencing and assembly
7067	Eukaryota	Arthropoda	Insecta	Coleoptera	Tenebrionidae	Tenebrio	Tenebrio molitor		GCA_014282415.1	Indiana University - Purdue University Indianapolis	USA	North America	North America	global_north	Contig	24135	4.38	130x_Tmol_Sep2019	yellow mealworm	SPECIES	species	280756464	8.45	2020-08-24	10X Genomics linked reads	short	2021_January	Tenebrio molitor - draft nuclear genome assembly
7070	Eukaryota	Arthropoda	Insecta	Coleoptera	Tenebrionidae	Tribolium	Tribolium castaneum	GENOME_GFF	GCF_000002335.3	Kansas State University	USA	North America	North America	global_north	Chromosome	73049	4.86	Tcas5.2	red flour beetle	SPECIES	species	165928604	8.22	2016-03-10	Sanger; Illumina LDJ	short	2021_January	Whole genome shotgun sequencing project for the red flour beetle
41895	Eukaryota	Arthropoda	Insecta	Coleoptera	Tenebrionidae	Tribolium	Tribolium madens		GCA_015345945.1	Kansas State University	USA	North America	North America	global_north	Scaffold	76672	4.88	Tmad_KSU_1.1	black flour beetle	SPECIES	species	149377654	8.17	2020-11-10	Illumina GAII	short	2021_January	Tribolium madens strain:KSU Genome sequencing and assembly
62749	Eukaryota	Arthropoda	Insecta	Dermaptera	Anisolabididae	Anisolabis	Anisolabis maritima		GCA_010014785.1	IRIDIAN GENOMES	USA	North America	North America	global_north	Scaffold	48444	4.69	ASM1001478v1		SPECIES	species	641675028	8.81	2020-01-30	Illumina	short	2021_January	Anisolabis maritima
198433	Eukaryota	Arthropoda	Insecta	Diptera	Agromyzidae	Liriomyza	Liriomyza trifolii		GCA_001014935.1	UC Berkeley	USA	North America	North America	global_north	Scaffold	1816	3.26	ASM101493v1	celery leafminer	SPECIES	species	69698627	7.84	2015-05-29	Illumina	short	2021_January	Whole-genome sequencing of several dipteran insects Genome sequencing
468822	Eukaryota	Arthropoda	Insecta	Diptera	Asilidae	Dasypogon	Dasypogon diadema		GCA_006980735.1	Institute for Biology, University of Leipzig	Germany	Europe	Europe	global_north	Scaffold	9253	3.97	ASM698073v1		SPECIES	species	505154499	8.7	2019-07-15	Illumina MiSeq	short	2021_January	Comparative fly venom evolution
1577617	Eukaryota	Arthropoda	Insecta	Diptera	Asilidae	Holcocephala	Holcocephala fusca		GCA_001015215.1	UC Berkeley	USA	North America	North America	global_north	Scaffold	1778	3.25	ASM101521v1		SPECIES	species	516230974	8.71	2015-05-29	Illumina	short	2021_January	Whole-genome sequencing of several dipteran insects Genome sequencing
1717472	Eukaryota	Arthropoda	Insecta	Diptera	Asilidae	Proctacanthus	Proctacanthus coquilletti		GCA_001932985.1	Smithsonian Institution, National Museum of Natural History	USA	North America	North America	global_north	Scaffold	781095	5.89	200kmer_750.trimmed		SPECIES	species	208907727	8.32	2017-01-04	Illumina HiSeq	short	2021_January	Proctacanthus coquilletti de novo genome and transcriptome
7373	Eukaryota	Arthropoda	Insecta	Diptera	Calliphoridae	Calliphora	Calliphora vicina		GCA_001017275.1	UC Berkeley	USA	North America	North America	global_north	Scaffold	1086	3.04	ASM101727v1	urban bluebottle blowfly	SPECIES	species	459231066	8.66	2015-06-01	Illumina	short	2021_January	Whole-genome sequencing of several dipteran insects Genome sequencing
45450	Eukaryota	Arthropoda	Insecta	Diptera	Calliphoridae	Chrysomya	Chrysomya rufifacies		GCA_014858665.1	Indiana University-Purdue University Indianapolis (IUPUI)	USA	North America	North America	global_north	Scaffold	3240	3.51	ASM1485866v1	hairy maggot blowfly	SPECIES	species	295134161	8.47	2020-10-07	Illumina HiSeq	short	2021_January	Chrysomya rufifacies Genome sequencing and assembly
115425	Eukaryota	Arthropoda	Insecta	Diptera	Calliphoridae	Cochliomyia	Cochliomyia hominivorax		GCA_004302925.1	North Carolina State University	USA	North America	North America	global_north	Contig	616429	5.79	ASM430292v1	primary screw-worm	SPECIES	species	534026350	8.73	2019-02-26	PacBio	long	2021_January	Cochliomyia hominivorax isolate:J06 Research Colony Genome sequencing and assembly
7375	Eukaryota	Arthropoda	Insecta	Diptera	Calliphoridae	Lucilia	Lucilia cuprina	GENOME_GFF	GCF_000699065.1	The i5k Initiative	USA	North America	North America	global_north	Scaffold	94823	4.98	Lcup_2.0	Australian sheep blowfly	SPECIES	species	378274262	8.58	2017-12-15	Illumina	short	2021_January	Lucilia cuprina strain:LS Genome sequencing and assembly
13632	Eukaryota	Arthropoda	Insecta	Diptera	Calliphoridae	Lucilia	Lucilia sericata	GENOME_GFF	GCF_015586225.1	North Carolina State University	USA	North America	North America	global_north	Contig	296078	5.47	ASM1558622v1	common green bottle fly	SPECIES	species	565289533	8.75	2020-11-18	PacBio Sequel	long	2021_January	Lucilia sericata Genome Assembly and Differential Expression Analysis
7380	Eukaryota	Arthropoda	Insecta	Diptera	Calliphoridae	Phormia	Phormia regina		GCA_001735545.1	Indiana University-Purdue University Indianapolis (IUPUI)	USA	North America	North America	global_north	Scaffold	5563	3.75	ASM173554v1	black blowfly	SPECIES	species	549932840	8.74	2016-09-19	Illumina HiSeq; PacBio	long	2021_January	Phormia regina Genome sequencing and assembly
1588158	Eukaryota	Arthropoda	Insecta	Diptera	Cecidomyiidae	Catotricha	Catotricha subobsoleta		GCA_011634745.1	IRIDIAN GENOMES	USA	North America	North America	global_north	Scaffold	34753	4.54	ASM1163474v1		SPECIES	species	310190350	8.49	2020-03-23	Illumina	short	2021_January	Catotricha subobsoleta isolate:FBL1L1UB45 Genome sequencing and assembly
265458	Eukaryota	Arthropoda	Insecta	Diptera	Cecidomyiidae	Contarinia	Contarinia nasturtii	GENOME_GFF	GCF_009176525.2	Agriculture Canada	Canada	North America	North America	global_north	Scaffold	95005	4.98	AAFC_CNas_1.1	swede midge	SPECIES	species	185885008	8.27	2019-10-18	Illumina HiSeq	short	2021_January	Contarinia nasturtii isolate:CC-2019 Genome sequencing and assembly
39758	Eukaryota	Arthropoda	Insecta	Diptera	Cecidomyiidae	Mayetiola	Mayetiola destructor		GCA_000149185.1	Baylor College of Medicine	USA	North America	North America	global_north	Scaffold	14032	4.15	Mdes_1.0	Hessian fly	SPECIES	species	185827756	8.27	2010-10-18	454; Illumina; Sanger	short	2021_January	Mayetiola destructor genome sequencing project
263140	Eukaryota	Arthropoda	Insecta	Diptera	Cecidomyiidae	Sitodiplosis	Sitodiplosis mosellana		GCA_009176505.1	Agriculture and Agri-food Canada	Canada	North America	North America	global_north	Scaffold	62752	4.8	AAFC_SMos_1.0	orange wheat blossom midge	SPECIES	species	208784321	8.32	2019-10-18	Illumina HiSeq	short	2021_January	Sitodiplosis mosellana isolate:CC-2019 Genome sequencing and assembly
179676	Eukaryota	Arthropoda	Insecta	Diptera	Ceratopogonidae	Culicoides	Culicoides sonorensis		GCA_900002565.1	European Bioinformatics Institute (EMBL-EBI)	United Kingdom	Europe	Europe	global_north	Contig	166828	5.22	ASM90000256v1		SPECIES	species	209428516	8.32	2018-01-23	N/A	none	2021_January	de novo Sequencing and annotation of the Culicoides sonorensis genome
204567	Eukaryota	Arthropoda	Insecta	Diptera	Chaoboridae	Chaoborus	Chaoborus trivitattus		GCA_001014815.1	UC Berkeley	USA	North America	North America	global_north	Scaffold	2040	3.31	ASM101481v1		SPECIES	species	269281158	8.43	2015-05-28	Illumina	short	2021_January	Whole-genome sequencing of several dipteran insects Genome sequencing
1577623	Eukaryota	Arthropoda	Insecta	Diptera	Chaoboridae	Mochlonyx	Mochlonyx cinctipes		GCA_001014845.1	UC Berkeley	USA	North America	North America	global_north	Scaffold	3304	3.52	ASM101484v1		SPECIES	species	441264227	8.64	2015-05-28	Illumina	short	2021_January	Whole-genome sequencing of several dipteran insects Genome sequencing
315563	Eukaryota	Arthropoda	Insecta	Diptera	Chironomidae	Belgica	Belgica antarctica		GCA_000775305.1	Stanford University	USA	North America	North America	global_north	Scaffold	13715	4.14	ASM77530v1		SPECIES	species	89567811	7.95	2014-09-03	Illumina; PacBio	long	2021_January	Belgica antarctica isolate:Palmer_Station_2011 Genome sequencing and assembly
315576	Eukaryota	Arthropoda	Insecta	Diptera	Chironomidae	Chironomus	Chironomus riparius		GCA_001014505.1	UC Berkeley	USA	North America	North America	global_north	Scaffold	7097	3.85	ASM101450v1		SPECIES	species	154533842	8.19	2015-05-28	Illumina	short	2021_January	Whole-genome sequencing of several dipteran insects Genome sequencing
7153	Eukaryota	Arthropoda	Insecta	Diptera	Chironomidae	Chironomus	Chironomus tentans		GCA_000786525.1	SciLifeLab	Sweden	Europe	Europe	global_north	Scaffold	7697	3.89	CT01		SPECIES	species	213462749	8.33	2014-11-07	N/A	none	2021_January	Genome sequencing of the midge Chironomus tentans
568069	Eukaryota	Arthropoda	Insecta	Diptera	Chironomidae	Clunio	Clunio marinus	GENOME_GFF	GCA_900005825.1	MAX F. PERUTZ LABORATORIES	Austria	Europe	Europe	global_north	Scaffold	154800	5.19	CLUMA_1.0		SPECIES	species	85491412	7.93	2016-11-28	N/A	none	2021_January	The Clunio marinus reference genome and timing-associated genetic variation in Clunio marinus populations
1871131	Eukaryota	Arthropoda	Insecta	Diptera	Chironomidae	Polypedilum	Polypedilum pembai		GCA_014622435.1	Kazan (Volga region) Federal University	Russia	Europe	Europe	global_north	Scaffold	16153	4.21	KFU_Ppem_1.0		SPECIES	species	122915671	8.09	2020-09-17	Illumina HiSeq	short	2021_January	Polypedilum pembai Genome sequencing and assembly
319348	Eukaryota	Arthropoda	Insecta	Diptera	Chironomidae	Polypedilum	Polypedilum vanderplanki	GENOME_GFF	GCA_018290095.1	National Agriculture and Food Research Organization	Japan	Asia	Asia	global_north	Chromosome	219078	5.3406	Pv_5.2	sleeping chironomid	SPECIES	species	118968711	8.07543	2021-05-13	Illumina HiSeq; PacBio RS	long	2021_June	Chromosome level genome of Polypedilum vanderplanki.
903466	Eukaryota	Arthropoda	Insecta	Diptera	Chironomidae	Propsilocerus	Propsilocerus akamusi		GCA_018397935.1	Tianjin Normal University	China	Asia	Asia	global_south	Chromosome	6207813	6.79294	ASM1839793v1		SPECIES	species	85836937	7.93367	2021-05-18	Illumina HiSeq; PacBio	long	2021_June	Propsilocerus akamusi isolate:BOLD ACB4994 Genome sequencing and assembly
169498	Eukaryota	Arthropoda	Insecta	Diptera	Coelopidae	Coelopa	Coelopa frigida		GCA_017309665.1	Universite Laval	Canada	North America	North America	global_north	Chromosome	313772	5.49661	UL_Cfrigida_v1.1		SPECIES	species	230965604	8.36355	2021-03-09	PacBio Sequel	long	2021_June	Coelopa frigida isolate:SI0201 Genome sequencing and assembly
7159	Eukaryota	Arthropoda	Insecta	Diptera	Culicidae	Aedes	Aedes aegypti	GENOME_GFF	GCF_002204515.2	Aedes aegypti Genome Working Group (AGWG)	USA	North America	North America	global_north	Chromosome	11758062	7.07	AaegL5.0	yellow fever mosquito	SPECIES	species	1278715314	9.11	2017-06-22	PacBio	long	2021_January	Aedes aegypti strain:LVP_AGWG Genome sequencing and assembly
7160	Eukaryota	Arthropoda	Insecta	Diptera	Culicidae	Aedes	Aedes albopictus	other: GCF_006496715.1	GCA_001876365.2	J. Craig Venter Institute	USA	North America	North America	global_north	Contig	3303944	6.52	canu_80X_arrow2.2	Asian tiger mosquito	SPECIES	species	2247289552	9.35	2017-01-09	PacBio	long	2021_January	Genome sequencing and assembly to generate subtraction databases to aid virus isolation
7167	Eukaryota	Arthropoda	Insecta	Diptera	Culicidae	Anopheles	Anopheles albimanus	GENOME_GFF	GCF_013758885.1	None	USA	North America	North America	global_north	Chromosome	25000043	7.4	VT_AalbS3_pri_1.0		SPECIES	species	172602732	8.24	2020-08-06	Oxford Nanopore MinION; Illumina HiSeq; Bionano DLS; Hi-C	long	2021_January	Anopheles albimanus strain:STELCA principal haplotype Genome sequencing and assembly
42839	Eukaryota	Arthropoda	Insecta	Diptera	Culicidae	Anopheles	Anopheles aquasalis		GCA_002846955.1	Universidade Federal de Minas Gerais	Brazil	South America	South America	global_south	Scaffold	14431	4.16	A_aquasalis_v1.0		SPECIES	species	162944031	8.21	2017-12-21	Illumina HiSeq	short	2021_January	Anopheles aquasalis isolate:PFPP-2014 Genome sequencing and assembly
7173	Eukaryota	Arthropoda	Insecta	Diptera	Culicidae	Anopheles	Anopheles arabiensis		GCA_000349185.1	Broad Institute	USA	North America	North America	global_north	Scaffold	74117	4.87	Anop_arab_DONG5_A_V1		SPECIES	species	246567867	8.39	2013-04-02	Illumina	short	2021_January	Anopheles arabiensis strain:DONG5_A Genome sequencing and assembly
41427	Eukaryota	Arthropoda	Insecta	Diptera	Culicidae	Anopheles	Anopheles atroparvus		GCA_015501955.1	Virginia Tech	USA	North America	North America	global_north	Chromosome	53613	4.73	AatrE4		SPECIES	species	220078729	8.34	2020-11-16	Illumina	short	2021_January	Chromosome-level genome assemblies of five Anopheles species
42896	Eukaryota	Arthropoda	Insecta	Diptera	Culicidae	Anopheles	Anopheles bwambae		GCA_007018985.1	University of Notre Dame	USA	North America	North America	global_north	Scaffold	20985	4.32	Abwa2		SPECIES	species	288964812	8.46	2019-07-16	Illumina HiSeq	short	2021_January	Anopheles bwambae isolate:adult Genome sequencing and assembly
1355220	Eukaryota	Arthropoda	Insecta	Diptera	Culicidae	Anopheles	Anopheles cf. funestus SBV-2013		GCA_016170035.1	University of Notre Dame	USA	North America	North America	global_north	Chromosome	61957	4.79	AlikF1		SPECIES	species	229161290	8.36	2020-12-21	Illumina	short	2021_January	Anopheles funestus complex Genome sequencing and assembly
43041	Eukaryota	Arthropoda	Insecta	Diptera	Culicidae	Anopheles	Anopheles christyi		GCA_000349165.1	Broad Institute	USA	North America	North America	global_north	Scaffold	8461	3.93	Anop_chri_ACHKN1017_V1		SPECIES	species	172658580	8.24	2013-04-02	Illumina	short	2021_January	Anopheles christyi strain:ACHKN1017 Genome sequencing and assembly
1518534	Eukaryota	Arthropoda	Insecta	Diptera	Culicidae	Anopheles	Anopheles coluzzii		GCA_016508615.1	Virginia Tech	USA	North America	North America	global_north	Chromosome	3468756	6.54	AcolN2		SPECIES	species	245361604	8.39	2021-01-05	PacBio Sequel	long	2021_January	Chromosome-level genome assemblies of five Anopheles species
123217	Eukaryota	Arthropoda	Insecta	Diptera	Culicidae	Anopheles	Anopheles cracens		GCA_002091845.1	University of Malaya	Malaysia	Asia	SE Asia	global_south	Scaffold	9003	3.95	ASM209184v1		SPECIES	species	326465827	8.51	2017-04-14	Illumina HiSeq2000	short	2021_January	Anopheles cracens Genome sequencing and assembly
139723	Eukaryota	Arthropoda	Insecta	Diptera	Culicidae	Anopheles	Anopheles culicifacies		GCA_000473375.1	Broad Institute	USA	North America	North America	global_north	Scaffold	13414	4.13	Anop_culi_species_A-37_1_V1		SPECIES	species	202998806	8.31	2013-09-30	Illumina	short	2021_January	Anopheles culicifacies strain:species A-37_1 Genome sequencing and assembly
43151	Eukaryota	Arthropoda	Insecta	Diptera	Culicidae	Anopheles	Anopheles darlingi	GENOME_GFF	GCA_000211455.3	LNCC	Brazil	South America	South America	global_south	Contig	115072	5.06	A_darlingi_v1	American malaria mosquito	SPECIES	species	136935538	8.14	2013-12-20	454	short	2021_January	Anopheles darlingi genome sequencing project.
7168	Eukaryota	Arthropoda	Insecta	Diptera	Culicidae	Anopheles	Anopheles dirus		GCA_000349145.1	Broad Institute	USA	North America	North America	global_north	Scaffold	76300	4.88	Anop_diru_WRAIR2_V1		SPECIES	species	216307690	8.34	2013-03-28	Illumina	short	2021_January	Anopheles dirus WRAIR2 Genome sequencing project
199890	Eukaryota	Arthropoda	Insecta	Diptera	Culicidae	Anopheles	Anopheles epiroticus		GCA_000349105.1	Broad Institute	USA	North America	North America	global_north	Scaffold	88996	4.95	Anop_epir_epiroticus2_V1		SPECIES	species	223486714	8.35	2013-03-28	Illumina	short	2021_January	Anopheles epiroticus strain:epiroticus2 Genome sequencing and assembly
69004	Eukaryota	Arthropoda	Insecta	Diptera	Culicidae	Anopheles	Anopheles farauti		GCA_000473445.2	Broad Institute	USA	North America	North America	global_north	Scaffold	161110	5.21	Anop_fara_FAR1_V2		SPECIES	species	183103254	8.26	2014-01-17	Illumina	short	2021_January	Anopheles farauti strain:FAR1 Genome sequencing and assembly
2494418	Eukaryota	Arthropoda	Insecta	Diptera	Culicidae	Anopheles	Anopheles fontenillei		GCA_008817895.1	Institute of Evolutionary Biology (IBE), CSIC-Universitat Pompeu Fabra, Barcelona, Spain	Spain	Europe	Europe	global_north	Scaffold	18769	4.27	ASM881789v1		SPECIES	species	232626592	8.37	2019-10-03	Illumina HiSeq	short	2021_January	Anopheles fontenillei
62324	Eukaryota	Arthropoda	Insecta	Diptera	Culicidae	Anopheles	Anopheles funestus		GCA_003951495.1	University of Notre Dame	USA	North America	North America	global_north	Chromosome	107489	5.03	AfunF3	African malaria mosquito	SPECIES	species	444530063	8.65	2018-12-20	PacBio RSII	long	2021_January	Anopheles funestus strain:FUMOZ Genome sequencing and assembly
7165	Eukaryota	Arthropoda	Insecta	Diptera	Culicidae	Anopheles	Anopheles gambiae		GCA_001542645.1	Virgina Tech	USA	North America	North America	global_north	Contig	101465	5.01	ASM154264v1	African malaria mosquito	SPECIES	species	293732707	8.47	2016-02-02	PacBio	long	2021_January	Anopheles gambiae male and female sequencing
30065	Eukaryota	Arthropoda	Insecta	Diptera	Culicidae	Anopheles	Anopheles koliensis		GCA_000956275.1	Cleveland Clinic Foundation	USA	North America	North America	global_north	Contig	4659	3.67	ASM95627v1		SPECIES	species	151110088	8.18	2015-03-19	Illumina GAIIx	short	2021_January	Genome sequencing of the Anopheles punctulatus group
412009	Eukaryota	Arthropoda	Insecta	Diptera	Culicidae	Anopheles	Anopheles longipalpis		GCA_016170015.1	University of Notre Dame	USA	North America	North America	global_north	Chromosome	27950	4.45	AlonF1		SPECIES	species	347073236	8.54	2020-12-21	Illumina	short	2021_January	Anopheles funestus complex Genome sequencing and assembly
74869	Eukaryota	Arthropoda	Insecta	Diptera	Culicidae	Anopheles	Anopheles maculatus		GCA_002091835.1	University of Malaya	Malaysia	Asia	SE Asia	global_south	Scaffold	38030	4.58	ASM209183v1		SPECIES	species	462688933	8.67	2017-04-14	Illumina HiSeq2000	short	2021_January	Anopheles maculatus Genome sequencing and assembly
34690	Eukaryota	Arthropoda	Insecta	Diptera	Culicidae	Anopheles	Anopheles melas		GCA_000473525.2	Broad Institute	USA	North America	North America	global_north	Scaffold	11312	4.05	Anop_mela_CM1001059_A_V2		SPECIES	species	224162116	8.35	2014-01-17	Illumina	short	2021_January	Anopheles melas strain:CM1001059_A Genome sequencing and assembly
30066	Eukaryota	Arthropoda	Insecta	Diptera	Culicidae	Anopheles	Anopheles merus		GCA_000473845.2	Broad Institute	USA	North America	North America	global_north	Scaffold	48115	4.68	Anop_meru_MAF_V1		SPECIES	species	288048996	8.46	2014-01-17	Illumina	short	2021_January	Anopheles merus MAF Genome sequencing project
112268	Eukaryota	Arthropoda	Insecta	Diptera	Culicidae	Anopheles	Anopheles minimus		GCA_000349025.1	Broad Institute	USA	North America	North America	global_north	Scaffold	123292	5.09	Anop_mini_MINIMUS1_V1		SPECIES	species	201793324	8.3	2013-03-28	Illumina	short	2021_January	Anopheles minimus MINIMUS1 Genome sequencing project
185578	Eukaryota	Arthropoda	Insecta	Diptera	Culicidae	Anopheles	Anopheles nili		GCA_000439205.1	Virginia Tech	USA	North America	North America	global_north	Scaffold	2278	3.36	Anili1		SPECIES	species	98320046	7.99	2013-07-22	Illumina GAIIx	short	2021_January	Anopheles nili Genome sequencing and assembly
162637	Eukaryota	Arthropoda	Insecta	Diptera	Culicidae	Anopheles	Anopheles parensis		GCA_016254315.1	University of Notre Dame	USA	North America	North America	global_north	Chromosome	44720	4.65	AparF1		SPECIES	species	278978218	8.45	2020-12-21	Illumina	short	2021_January	Anopheles funestus complex Genome sequencing and assembly
30068	Eukaryota	Arthropoda	Insecta	Diptera	Culicidae	Anopheles	Anopheles punctulatus		GCA_000956255.1	Cleveland Clinic Foundation	USA	North America	North America	global_north	Contig	10256	4.01	ASM95625v1		SPECIES	species	146157495	8.16	2015-03-19	Illumina HiSeq	short	2021_January	Genome sequencing of the Anopheles punctulatus group
34691	Eukaryota	Arthropoda	Insecta	Diptera	Culicidae	Anopheles	Anopheles quadriannulatus		GCA_000349065.1	Broad Institute	USA	North America	North America	global_north	Scaffold	39415	4.6	Anop_quad_QUAD4_A_V1		SPECIES	species	283828998	8.45	2013-03-28	Illumina	short	2021_January	Anopheles quadriannulatus strain:QUAD4_A Genome sequencing and assembly
74873	Eukaryota	Arthropoda	Insecta	Diptera	Culicidae	Anopheles	Anopheles sinensis	GENOME_GFF	GCA_000441895.2	Nanjing Medical University	China	Asia	Asia	global_south	Scaffold	30137	4.48	AS2		SPECIES	species	220777669	8.34	2014-07-14	454	short	2021_January	Anopheles sinensis Genome sequencing and assembly
30069	Eukaryota	Arthropoda	Insecta	Diptera	Culicidae	Anopheles	Anopheles stephensi	GENOME_GFF	GCF_013141755.1	University of California Irvine	USA	North America	North America	global_north	Chromosome	38117870	7.58	UCI_ANSTEP_V1.0	Asian malaria mosquito	SPECIES	species	243460342	8.39	2020-06-09	PacBio RSII; PacBio Sequel	long	2021_January	Anopheles stephensi and its symbiont Serratia marcescens Genome sequencing and assembly
62325	Eukaryota	Arthropoda	Insecta	Diptera	Culicidae	Anopheles	Anopheles vaneedeni		GCA_016170025.1	University of Notre Dame	USA	North America	North America	global_north	Chromosome	40521	4.61	Avan.F1		SPECIES	species	308699844	8.49	2020-12-21	Illumina HiSeq	short	2021_January	Anopheles funestus complex Genome sequencing and assembly
42434	Eukaryota	Arthropoda	Insecta	Diptera	Culicidae	Culex	Culex pipiens pallens	GENOME_GFF	GCF_016801865.1	Shandong First Medical University	China	Asia	Asia	global_south	Contig	838087	5.92329	TS_Cpip_V1		SUBSPECIES	species	566659442	8.75332	2021-02-02	PacBio Sequel	long	2021_June	Culex pipiens pallens isolate:TS Genome sequencing and assembly
7176	Eukaryota	Arthropoda	Insecta	Diptera	Culicidae	Culex	Culex quinquefasciatus	GENOME_GFF	GCF_015732765.1	None	USA	North America	North America	global_north	Chromosome	2875282	6.46	VPISU_Cqui_1.0_pri_paternal	southern house mosquito	SPECIES	species	573214445	8.76	2020-12-04	Oxford Nanopore MinION; Oxford Nanopore PromethION; Illumina; Bionano DLS; Hi-C; Oxford Nanopore Flongle	long	2021_January	Culex quinquefasciatus JHB principal haplotype Genome sequencing and assembly
139677	Eukaryota	Arthropoda	Insecta	Diptera	Diopsidae	Sphyracephala	Sphyracephala brevicornis		GCA_001015235.1	UC Berkeley	USA	North America	North America	global_north	Scaffold	1477	3.17	ASM101523v1		SPECIES	species	315521093	8.5	2015-05-29	Illumina	short	2021_January	Whole-genome sequencing of several dipteran insects Genome sequencing
139649	Eukaryota	Arthropoda	Insecta	Diptera	Diopsidae	Teleopsis	Teleopsis dalmanni	GENOME_GFF	GCF_002237135.1	University of Maryland	USA	North America	North America	global_north	Chromosome	62489	4.8	ASM223713v2		SPECIES	species	623660103	8.79	2020-11-06	PacBio; Illumina HiSeq; Illumina MiSeq; Illumina GAIIx; 454	long	2021_January	Teleopsis dalmanni isolate:2A Genome sequencing and assembly
1577614	Eukaryota	Arthropoda	Insecta	Diptera	Dolichopodidae	Condylostylus	Condylostylus patibulatus		GCA_001014875.1	UC Berkeley	USA	North America	North America	global_north	Scaffold	1110	3.05	ASM101487v1		SPECIES	species	451941653	8.66	2015-05-28	Illumina	short	2021_January	Whole-genome sequencing of several dipteran insects Genome sequencing
76946	Eukaryota	Arthropoda	Insecta	Diptera	Drosophilidae	Chymomyza	Chymomyza costata		GCA_018150985.1	Stanford University	USA	North America	North America	global_north	Contig	8126076	6.90988	ASM1815098v1		SPECIES	species	315184827	8.49857	2021-04-28	Oxford Nanopore MinION; Illumina HiSeq	long	2021_June	Nanopore-based assembly of many drosophilid genomes
7291	Eukaryota	Arthropoda	Insecta	Diptera	Drosophilidae	Drosophila	Drosophila albomicans	GENOME_GFF	GCF_009650485.1	University of California Berkeley	USA	North America	North America	global_north	Chromosome	33427555	7.52	drosAlbom15112-1751.03v1		SPECIES	species	165830429	8.22	2019-11-14	PacBio RSII	long	2021_January	Drosophila Genome sequencing and assembly
7216	Eukaryota	Arthropoda	Insecta	Diptera	Drosophilidae	Drosophila	Drosophila ambigua		GCA_018150905.1	Stanford University	USA	North America	North America	global_north	Contig	11334561	7.0544	ASM1815090v1		SPECIES	species	161264264	8.20754	2021-04-28	Oxford Nanopore MinION; Illumina HiSeq	long	2021_June	Nanopore-based assembly of many drosophilid genomes
40366	Eukaryota	Arthropoda	Insecta	Diptera	Drosophilidae	Drosophila	Drosophila americana		GCA_900465395.1	IBMC	Portugal	Europe	Europe	global_north	Contig	22571	4.35	ASM90046539v1		SPECIES	species	160223033	8.2	2019-06-02	N/A	none	2021_January	Genome assembly of D. americana SF12 and D. novamexicana 15010-1031.00
7217	Eukaryota	Arthropoda	Insecta	Diptera	Drosophilidae	Drosophila	Drosophila ananassae	GENOME_GFF	GCF_003285975.2	University of Arizona/ University of Chiago/ Cornell University	USA	North America	North America	global_north	Contig	6212830	6.79	DanaRS2.1		SPECIES	species	217108776	8.34	2018-10-23	PacBio Sequel; Illumina	long	2021_January	Assemblies of seven Drosophila species using PacBio sequencing data
30017	Eukaryota	Arthropoda	Insecta	Diptera	Drosophilidae	Drosophila	Drosophila arawakana		GCA_018151165.1	Stanford University	USA	North America	North America	global_north	Contig	4863239	6.68693	ASM1815116v1		SPECIES	species	171389560	8.23398	2021-04-28	Oxford Nanopore MinION; Illumina HiSeq	long	2021_June	Nanopore-based assembly of many drosophilid genomes
7263	Eukaryota	Arthropoda	Insecta	Diptera	Drosophilidae	Drosophila	Drosophila arizonae	GENOME_GFF	GCF_001654025.1	Biotechnology Institute of UNAM	Mexico	North America	North America	global_south	Scaffold	15132	4.18	ASM165402v1		SPECIES	species	141386800	8.15	2016-05-09	Illumina HiSeq	short	2021_January	Drosophila arizonae Genome sequencing and assembly
154832	Eukaryota	Arthropoda	Insecta	Diptera	Drosophilidae	Drosophila	Drosophila asahinai		GCA_008042795.1	University of California, Berkeley	USA	North America	North America	global_north	Scaffold	77794	4.89	UCB_Dasa_1.0		SPECIES	species	189050820	8.28	2019-08-21	Illumina HiSeq	short	2021_January	Drosophila montium Species Group Genomes Project
7248	Eukaryota	Arthropoda	Insecta	Diptera	Drosophilidae	Drosophila	Drosophila athabasca		GCA_008121215.1	UC Berkeley	USA	North America	North America	global_north	Chromosome	15319690	7.19	UCBerk_Dath_EB_1.0		SPECIES	species	192660667	8.28	2019-08-28	PacBio	long	2021_January	Drosophila Genome sequencing and assembly
47315	Eukaryota	Arthropoda	Insecta	Diptera	Drosophilidae	Drosophila	Drosophila auraria		GCA_008042615.1	University of California, Berkeley	USA	North America	North America	global_north	Scaffold	47547	4.68	UCB_Daur_1.0		SPECIES	species	197420731	8.3	2019-08-21	Illumina HiSeq	short	2021_January	Drosophila montium Species Group Genomes Project
7249	Eukaryota	Arthropoda	Insecta	Diptera	Drosophilidae	Drosophila	Drosophila azteca		GCA_005876895.1	University of Arizona/ University of Chiago/ Cornell University	USA	North America	North America	global_north	Contig	17833963	7.25	DaztRS1		SPECIES	species	219083522	8.34	2019-05-28	PacBio Sequel; Illumina	long	2021_January	Assemblies of seven Drosophila species using PacBio sequencing data
30018	Eukaryota	Arthropoda	Insecta	Diptera	Drosophilidae	Drosophila	Drosophila bakoue		GCA_008044335.1	University of California, Berkeley	USA	North America	North America	global_north	Scaffold	36923	4.57	UCB_Dbak_1.0		SPECIES	species	187248584	8.27	2019-08-21	Illumina HiSeq	short	2021_January	Drosophila montium Species Group Genomes Project
125945	Eukaryota	Arthropoda	Insecta	Diptera	Drosophilidae	Drosophila	Drosophila biarmipes	other: GCF_000233415.1	GCA_005234255.1	University of Pennsylvania	USA	North America	North America	global_north	Contig	718147	5.86	D.biarmipes		SPECIES	species	224092364	8.35	2019-05-08	PacBio	long	2021_January	Drosophila biarmipes genome
7218	Eukaryota	Arthropoda	Insecta	Diptera	Drosophilidae	Drosophila	Drosophila bifasciata		GCA_009664405.1	University of California - Berkeley	USA	North America	North America	global_north	Chromosome	2386451	6.38	UCBerk_Dbif_1.0		SPECIES	species	192749618	8.28	2019-11-15	Oxford Nanopore	long	2021_January	Drosophila bifasciata Genome sequencing and assembly
42026	Eukaryota	Arthropoda	Insecta	Diptera	Drosophilidae	Drosophila	Drosophila bipectinata	GENOME_GFF	GCF_000236285.1	Baylor College of Medicine	USA	North America	North America	global_north	Scaffold	149088	5.17	Dbip_2.0		SPECIES	species	167263958	8.22	2013-03-04	454; Illumina	short	2021_January	Drosophila bipectinata genome sequencing project
46829	Eukaryota	Arthropoda	Insecta	Diptera	Drosophilidae	Drosophila	Drosophila birchii		GCA_008042755.1	University of California, Berkeley	USA	North America	North America	global_north	Scaffold	209731	5.32	UCB_Dbir_1.0		SPECIES	species	156593892	8.19	2019-08-21	Illumina HiSeq	short	2021_January	Drosophila montium Species Group Genomes Project
103765	Eukaryota	Arthropoda	Insecta	Diptera	Drosophilidae	Drosophila	Drosophila bocki		GCA_008042715.1	University of California, Berkeley	USA	North America	North America	global_north	Scaffold	73461	4.87	UCB_Dboc_1.0		SPECIES	species	151202254	8.18	2019-08-21	Illumina HiSeq	short	2021_January	Drosophila montium Species Group Genomes Project
74549	Eukaryota	Arthropoda	Insecta	Diptera	Drosophilidae	Drosophila	Drosophila bocqueti		GCA_018151655.1	Stanford University	USA	North America	North America	global_north	Contig	20206544	7.30549	ASM1815165v1		SPECIES	species	173041441	8.23815	2021-04-28	Oxford Nanopore MinION; Illumina HiSeq	long	2021_June	Nanopore-based assembly of many drosophilid genomes
244254	Eukaryota	Arthropoda	Insecta	Diptera	Drosophilidae	Drosophila	Drosophila bunnanda		GCA_008042815.1	University of California, Berkeley	USA	North America	North America	global_north	Scaffold	106114	5.03	UCB_Dbun_1.0		SPECIES	species	151823105	8.18	2019-08-21	Illumina HiSeq	short	2021_January	Drosophila montium Species Group Genomes Project
137355	Eukaryota	Arthropoda	Insecta	Diptera	Drosophilidae	Drosophila	Drosophila burlai		GCA_008042655.1	University of California, Berkeley	USA	North America	North America	global_north	Scaffold	31415	4.5	UCB_Dbur_1.0		SPECIES	species	175666184	8.24	2019-08-21	Illumina HiSeq	short	2021_January	Drosophila montium Species Group Genomes Project
30019	Eukaryota	Arthropoda	Insecta	Diptera	Drosophilidae	Drosophila	Drosophila busckii	GENOME_GFF	GCF_011750605.1	Max Planck Institute of Immunobiology and Epigenetics	Germany	Europe	Europe	global_north	Chromosome	1002992	6	ASM1175060v1		SPECIES	species	118492362	8.07	2020-03-26	Illumina; PacBio RSII; Hi-C (Illumina HiSeq)	long	2021_January	Comparison of three Drosophila chromosome-length assemblies
2789720	Eukaryota	Arthropoda	Insecta	Diptera	Drosophilidae	Drosophila	Drosophila carrolli		GCA_018152295.1	Stanford University	USA	North America	North America	global_north	Contig	14004682	7.14627	ASM1815229v1		SPECIES	species	231219246	8.36402	2021-04-28	Oxford Nanopore MinION; Illumina HiSeq	long	2021_June	Nanopore-based assembly of many drosophilid genomes
133979	Eukaryota	Arthropoda	Insecta	Diptera	Drosophilidae	Drosophila	Drosophila dunni		GCA_018152125.1	Stanford University	USA	North America	North America	global_north	Contig	14045695	7.14754	ASM1815212v1		SPECIES	species	177495819	8.24919	2021-04-28	Oxford Nanopore MinION; Illumina HiSeq	long	2021_June	Nanopore-based assembly of many drosophilid genomes
30023	Eukaryota	Arthropoda	Insecta	Diptera	Drosophilidae	Drosophila	Drosophila elegans	GENOME_GFF	GCF_000224195.1	Baylor College of Medicine	USA	North America	North America	global_north	Scaffold	212818	5.33	Dele_2.0		SPECIES	species	171267669	8.23	2013-03-04	454; Illumina	short	2021_January	Drosophila elegans genome sequencing project
46790	Eukaryota	Arthropoda	Insecta	Diptera	Drosophilidae	Drosophila	Drosophila equinoxialis		GCA_018150345.1	Stanford University	USA	North America	North America	global_north	Contig	6639417	6.82213	ASM1815034v1		SPECIES	species	221733993	8.34583	2021-04-28	Oxford Nanopore MinION	long	2021_June	Nanopore-based assembly of many drosophilid genomes
42063	Eukaryota	Arthropoda	Insecta	Diptera	Drosophilidae	Drosophila	Drosophila ercepeae		GCA_018150545.1	Stanford University	USA	North America	North America	global_north	Contig	22310376	7.34851	ASM1815054v1		SPECIES	species	178957960	8.25275	2021-04-28	Oxford Nanopore MinION; Illumina HiSeq	long	2021_June	Nanopore-based assembly of many drosophilid genomes
7220	Eukaryota	Arthropoda	Insecta	Diptera	Drosophilidae	Drosophila	Drosophila erecta	GENOME_GFF	GCF_003286155.1	University of Arizona/ University of Chiago/ Cornell University	USA	North America	North America	global_north	Contig	22146549	7.35	DereRS2		SPECIES	species	146538397	8.17	2018-10-23	PacBio Sequel; Illumina	long	2021_January	Assemblies of seven Drosophila species using PacBio sequencing data
29029	Eukaryota	Arthropoda	Insecta	Diptera	Drosophilidae	Drosophila	Drosophila eugracilis	GENOME_GFF	GCF_000236325.1	The modENCODE Project	USA	North America	North America	global_north	Scaffold	224458	5.35	Deug_2.0		SPECIES	species	156942009	8.2	2013-03-04	454; Illumina	short	2021_January	Drosophila eugracilis genome sequencing
30025	Eukaryota	Arthropoda	Insecta	Diptera	Drosophilidae	Drosophila	Drosophila ficusphila	GENOME_GFF	GCF_000220665.1	Baylor College of Medicine	USA	North America	North America	global_north	Scaffold	275894	5.44	Dfic_2.0		SPECIES	species	152439475	8.18	2013-03-04	454; Illumina	short	2021_January	Drosophila ficusphila genome sequencing project
65963	Eukaryota	Arthropoda	Insecta	Diptera	Drosophilidae	Drosophila	Drosophila fuyamai		GCA_018153365.1	Stanford University	USA	North America	North America	global_north	Contig	4123611	6.61528	ASM1815336v1		SPECIES	species	229100662	8.36003	2021-04-28	Oxford Nanopore MinION; Illumina HiSeq	long	2021_June	Nanopore-based assembly of many drosophilid genomes
7222	Eukaryota	Arthropoda	Insecta	Diptera	Drosophilidae	Drosophila	Drosophila grimshawi	GENOME_GFF	GCF_000005155.2	Agencourt Bioscience Corporation	USA	North America	North America	global_north	Scaffold	91192	4.96	dgri_caf1		SPECIES	species	200467819	8.3	2006-06-30	N/A	short	2021_January	Whole genome shotgun (WGS) sequencing of Drosophila grimshawi
7266	Eukaryota	Arthropoda	Insecta	Diptera	Drosophilidae	Drosophila	Drosophila guanche	GENOME_GFF	GCF_900245975.1	CNAG	Spain	Europe	Europe	global_north	Scaffold	294367	5.47	DGUA_6		SPECIES	species	140632981	8.15	2018-09-20	N/A	none	2021_January	Drosophila guanche genome
103775	Eukaryota	Arthropoda	Insecta	Diptera	Drosophilidae	Drosophila	Drosophila gunungcola		GCA_011057485.1	University of Michigan	USA	North America	North America	global_north	Scaffold	2852	3.46	D_gunungcola_WGS_1.0		SPECIES	species	168095110	8.23	2020-03-02	Illumina HiSeq	short	2021_January	Drosophila gunungcola strain:Sukarami Genome sequencing and assembly
7224	Eukaryota	Arthropoda	Insecta	Diptera	Drosophilidae	Drosophila	Drosophila hydei	GENOME_GFF	GCF_003285905.1	University of Arizona/ University of Chiago/ Cornell University	USA	North America	North America	global_north	Contig	3367158	6.53	DhydRS2		SPECIES	species	153741574	8.19	2019-05-29	PacBio Sequel; Illumina	long	2021_January	Assemblies of seven Drosophila species using PacBio sequencing data
7250	Eukaryota	Arthropoda	Insecta	Diptera	Drosophilidae	Drosophila	Drosophila immigrans		GCA_018153375.1	Stanford University	USA	North America	North America	global_north	Contig	9651916	6.98461	ASM1815337v1		SPECIES	species	183277074	8.26311	2021-04-28	Oxford Nanopore MinION; Illumina NextSeq	long	2021_June	Nanopore-based assembly of many drosophilid genomes
198719	Eukaryota	Arthropoda	Insecta	Diptera	Drosophilidae	Drosophila	Drosophila innubila	GENOME_GFF	GCF_004354385.1	University of Kansas	USA	North America	North America	global_north	Chromosome	3071820	6.49	UK_Dinn_1.0		SPECIES	species	167978031	8.23	2019-03-19	Oxford Nanopore MiniION	long	2021_January	The genome of Drosophila innubila reveals lineage-specific patterns of selection in immune genes
111875	Eukaryota	Arthropoda	Insecta	Diptera	Drosophilidae	Drosophila	Drosophila jambulina		GCA_008042695.1	University of California, Berkeley	USA	North America	North America	global_north	Scaffold	84243	4.93	UCB_Djam_1.0		SPECIES	species	163991206	8.21	2019-08-21	Illumina HiSeq	short	2021_January	Drosophila montium Species Group Genomes Project
137072	Eukaryota	Arthropoda	Insecta	Diptera	Drosophilidae	Drosophila	Drosophila kanapiae		GCA_008042475.1	University of California, Berkeley	USA	North America	North America	global_north	Scaffold	348318	5.54	UCB_Dkan_1.0		SPECIES	species	152203088	8.18	2019-08-21	Illumina HiSeq	short	2021_January	Drosophila montium Species Group Genomes Project
30033	Eukaryota	Arthropoda	Insecta	Diptera	Drosophilidae	Drosophila	Drosophila kikkawai	GENOME_GFF	GCF_000224215.1	Baylor College of Medicine	USA	North America	North America	global_north	Scaffold	209056	5.32	Dkik_2.0		SPECIES	species	164292578	8.22	2013-03-04	454; Illumina	short	2021_January	Drosophila kikkawai genome sequencing project
1395515	Eukaryota	Arthropoda	Insecta	Diptera	Drosophilidae	Drosophila	Drosophila kurseongensis		GCA_018153305.1	Stanford University	USA	North America	North America	global_north	Contig	10767929	7.03213	ASM1815330v1		SPECIES	species	206440819	8.3148	2021-04-28	Oxford Nanopore MinION; Illumina HiSeq	long	2021_June	Nanopore-based assembly of many drosophilid genomes
119604	Eukaryota	Arthropoda	Insecta	Diptera	Drosophilidae	Drosophila	Drosophila lacertosa		GCA_004143845.1	Rutgers University	USA	North America	North America	global_north	Scaffold	144683	5.16	ASM414384v1		SPECIES	species	154130906	8.19	2019-02-06	Illumina	short	2021_January	Contingency in the convergent evolution of a regulatory network: Dosage compensation in Drosophila
67531	Eukaryota	Arthropoda	Insecta	Diptera	Drosophilidae	Drosophila	Drosophila lacteicornis		GCA_008044355.1	University of California, Berkeley	USA	North America	North America	global_north	Scaffold	66522	4.82	UCB_Dlac_1.0		SPECIES	species	182681050	8.26	2019-08-21	Illumina HiSeq	short	2021_January	Drosophila montium Species Group Genomes Project
109356	Eukaryota	Arthropoda	Insecta	Diptera	Drosophilidae	Drosophila	Drosophila leontia		GCA_008042735.1	University of California, Berkeley	USA	North America	North America	global_north	Scaffold	24887	4.4	UCB_Dleo_1.0		SPECIES	species	164601511	8.22	2019-08-21	Illumina HiSeq	short	2021_January	Drosophila montium Species Group Genomes Project
7251	Eukaryota	Arthropoda	Insecta	Diptera	Drosophilidae	Drosophila	Drosophila lowei		GCA_008121275.1	UC Berkeley	USA	North America	North America	global_north	Chromosome	5037799	6.7	UCBerk_Dlow_1.0		SPECIES	species	184313494	8.27	2019-08-28	Oxford Nanopore	long	2021_January	Drosophila Genome sequencing and assembly
195057	Eukaryota	Arthropoda	Insecta	Diptera	Drosophilidae	Drosophila	Drosophila malerkotliana malerkotliana		GCA_018153235.1	Stanford University	USA	North America	North America	global_north	Contig	20136493	7.30398	ASM1815323v1		SUBSPECIES	species	191313204	8.28174	2021-04-28	Oxford Nanopore MinION; Illumina HiSeq	long	2021_June	Nanopore-based assembly of many drosophilid genomes
7226	Eukaryota	Arthropoda	Insecta	Diptera	Drosophilidae	Drosophila	Drosophila mauritiana	GENOME_GFF	GCF_004382145.1	University of California, Irvine	USA	North America	North America	global_north	Chromosome	22120385	7.34	ASM438214v1		SPECIES	species	152298302	8.18	2019-04-16	PacBio	long	2021_January	Genome sequences and assemblies of Drosophila simulans, Drosophila sechellia and Drosophila mauritiana.
137074	Eukaryota	Arthropoda	Insecta	Diptera	Drosophilidae	Drosophila	Drosophila mayri		GCA_008042485.1	University of California, Berkeley	USA	North America	North America	global_north	Scaffold	131064	5.12	UCB_Dmay_1.0		SPECIES	species	167807061	8.22	2019-08-21	Illumina HiSeq	short	2021_January	Drosophila montium Species Group Genomes Project
7252	Eukaryota	Arthropoda	Insecta	Diptera	Drosophilidae	Drosophila	Drosophila melanica		GCA_004143765.1	Rutgers University	USA	North America	North America	global_north	Scaffold	18202	4.26	ASM414376v1		SPECIES	species	149951920	8.18	2019-02-06	Illumina	short	2021_January	Contingency in the convergent evolution of a regulatory network: Dosage compensation in Drosophila
7227	Eukaryota	Arthropoda	Insecta	Diptera	Drosophilidae	Drosophila	Drosophila melanogaster	GENOME_GFF	GCF_000001215.4	The FlyBase Consortium/Berkeley Drosophila Genome Project/Celera Genomics	USA	North America	North America	global_north	Chromosome	21485538	7.33	Release 6 plus ISO1 MT	fruit fly	SPECIES	species	143706478	8.16	2014-08-01	N/A	none	2021_January	The Drosophila melanogaster genome was assembled from a combination of whole genome shotgun (WGS) and clone-based sequence data, and is annotated by the FlyBase Consortium.
189258	Eukaryota	Arthropoda	Insecta	Diptera	Drosophilidae	Drosophila	Drosophila micromelanica		GCA_004143825.1	Rutgers University	USA	North America	North America	global_north	Scaffold	49440	4.69	ASM414382v1		SPECIES	species	156838486	8.2	2019-02-06	Illumina	short	2021_January	Contingency in the convergent evolution of a regulatory network: Dosage compensation in Drosophila
7229	Eukaryota	Arthropoda	Insecta	Diptera	Drosophilidae	Drosophila	Drosophila miranda	GENOME_GFF	GCF_003369915.1	Bachtrog Lab, UC Berkeley	USA	North America	North America	global_north	Chromosome	11978448	7.08	D.miranda_PacBio2.1		SPECIES	species	287096000	8.46	2019-09-23	PacBio	long	2021_January	Drosophila miranda strain:MSH22 Genome sequencing and assembly
7230	Eukaryota	Arthropoda	Insecta	Diptera	Drosophilidae	Drosophila	Drosophila mojavensis	GENOME_GFF	GCF_000005175.2	Agencourt Bioscience Corporation	USA	North America	North America	global_north	Scaffold	121517	5.08	dmoj_caf1		SPECIES	species	193826310	8.29	2006-06-30	N/A	short	2021_January	Whole genome shotgun (WGS) sequencing of Drosophila mojavensis
40370	Eukaryota	Arthropoda	Insecta	Diptera	Drosophilidae	Drosophila	Drosophila montana		GCA_003086615.1	University of St. Andrews	Scotland	Europe	Europe	global_north	Scaffold	6978	3.84	ASM308661v1		SPECIES	species	183585048	8.26	2018-05-02	Illumina HiSeq; Illumina MiSeq	short	2021_January	Drosophila montana breed:Can3F9 Genome sequencing and assembly
42062	Eukaryota	Arthropoda	Insecta	Diptera	Drosophilidae	Drosophila	Drosophila nasuta		GCA_016747895.1	University of Mysore	India	Asia	SE Asia	global_south	Scaffold	29599	4.47128	UOM_Dnnas_Coorg_v1		SPECIES	species	145640604	8.16	2021-01-25	Illumina HiSeq2500	short	2021_January	gDNA sequencing of few members of nasuta-albomicans complex of Drosophila
7232	Eukaryota	Arthropoda	Insecta	Diptera	Drosophilidae	Drosophila	Drosophila navojoa	GENOME_GFF	GCF_001654015.2	Biotechnology Institute of UNAM	Mexico	North America	North America	global_south	Scaffold	26679	4.43	UFRJ_Dnav_4.2		SPECIES	species	147357603	8.17	2019-03-18	Illumina HiSeq	short	2021_January	Drosophila navojoa isolate:navoj_Jal97 Genome sequencing and assembly
7271	Eukaryota	Arthropoda	Insecta	Diptera	Drosophilidae	Drosophila	Drosophila nebulosa		GCA_018150735.1	Stanford University	USA	North America	North America	global_north	Contig	14734183	7.16833	ASM1815073v1		SPECIES	species	190454766	8.27979	2021-04-28	Oxford Nanopore MinION; Illumina HiSeq	long	2021_June	Nanopore-based assembly of many drosophilid genomes
154130	Eukaryota	Arthropoda	Insecta	Diptera	Drosophilidae	Drosophila	Drosophila neonasuta		GCA_005889595.1	Jaypee Institute of Information Technology	India	Asia	SE Asia	global_south	Scaffold	3670	3.56	DR_NNAS_KL_v1		SPECIES	species	131273702	8.12	2019-05-29	Illumina HiSeq	short	2021_January	Whole Genome sequencing of Indian Drosophila species
499227	Eukaryota	Arthropoda	Insecta	Diptera	Drosophilidae	Drosophila	Drosophila nigromelanica		GCA_004149445.1	Rutgers University	USA	North America	North America	global_north	Scaffold	60665	4.78	ASM414944v1		SPECIES	species	162543777	8.21	2019-02-06	Illumina	short	2021_January	Contingency in the convergent evolution of a regulatory network: Dosage compensation in Drosophila
73157	Eukaryota	Arthropoda	Insecta	Diptera	Drosophilidae	Drosophila	Drosophila nikananu		GCA_008042635.1	University of California, Berkeley	USA	North America	North America	global_north	Scaffold	28823	4.46	UCB_Dnik_1.0		SPECIES	species	190505469	8.28	2019-08-21	Illumina HiSeq	short	2021_January	Drosophila montium Species Group Genomes Project
47314	Eukaryota	Arthropoda	Insecta	Diptera	Drosophilidae	Drosophila	Drosophila novamexicana	GENOME_GFF	GCF_003285875.2	University of Arizona/ University of Chiago/ Cornell University	USA	North America	North America	global_north	Contig	3158326	6.5	DnovRS2.1		SPECIES	species	177223868	8.25	2018-10-23	PacBio Sequel; Illumina	long	2021_January	Assemblies of seven Drosophila species using PacBio sequencing data
7282	Eukaryota	Arthropoda	Insecta	Diptera	Drosophilidae	Drosophila	Drosophila obscura	GENOME_GFF	GCF_002217835.1	Laboratory for DNA Data Anaysis, Center for Information Biology, National Institute of Genetics	Japan	Asia	Asia	global_north	Scaffold	114814	5.06	Dobs_1.0		SPECIES	species	181868570	8.26	2017-07-01	HiSeq2000	short	2021_January	Genome sequencing of Drosophila obscura
7233	Eukaryota	Arthropoda	Insecta	Diptera	Drosophilidae	Drosophila	Drosophila orena		GCA_005876975.1	University of Arizona/ University of Chiago/ Cornell University	USA	North America	North America	global_north	Contig	5273554	6.72	DoreRS1		SPECIES	species	182891478	8.26	2019-05-28	PacBio Sequel; Illumina	long	2021_January	Assemblies of seven Drosophila species using PacBio sequencing data
1870888	Eukaryota	Arthropoda	Insecta	Diptera	Drosophilidae	Drosophila	Drosophila oshimai		GCA_018150695.1	Stanford University	USA	North America	North America	global_north	Contig	2625980	6.41929	ASM1815069v1		SPECIES	species	181013079	8.25771	2021-04-28	Oxford Nanopore MinION; Illumina HiSeq	long	2021_June	Nanopore-based assembly of many drosophilid genomes
186283	Eukaryota	Arthropoda	Insecta	Diptera	Drosophilidae	Drosophila	Drosophila parabipectinata		GCA_018153455.1	Stanford University	USA	North America	North America	global_north	Contig	11640351	7.06597	ASM1815345v1		SPECIES	species	209862113	8.32193	2021-04-28	Oxford Nanopore MinION; Illumina HiSeq	long	2021_June	Nanopore-based assembly of many drosophilid genomes
46793	Eukaryota	Arthropoda	Insecta	Diptera	Drosophilidae	Drosophila	Drosophila paulistorum		GCA_018152135.1	Stanford University	USA	North America	North America	global_north	Contig	16514525	7.21787	ASM1815213v1		SPECIES	species	321171226	8.50674	2021-04-28	Oxford Nanopore MinION; Illumina HiSeq	long	2021_June	Nanopore-based assembly of many drosophilid genomes
359927	Eukaryota	Arthropoda	Insecta	Diptera	Drosophilidae	Drosophila	Drosophila pectinifera		GCA_008042775.1	University of California, Berkeley	USA	North America	North America	global_north	Scaffold	93696	4.97	UCB_Dpec_1.0		SPECIES	species	149209000	8.17	2019-08-21	Illumina HiSeq	short	2021_January	Drosophila montium Species Group Genomes Project
7234	Eukaryota	Arthropoda	Insecta	Diptera	Drosophilidae	Drosophila	Drosophila persimilis	GENOME_GFF	GCF_003286085.1	University of Arizona/ University of Chiago/ Cornell University	USA	North America	North America	global_north	Contig	5212974	6.72	DperRS2		SPECIES	species	195512972	8.29	2018-10-23	PacBio Sequel; Illumina	long	2021_January	Assemblies of seven Drosophila species using PacBio sequencing data
30042	Eukaryota	Arthropoda	Insecta	Diptera	Drosophilidae	Drosophila	Drosophila prosaltans		GCA_018151275.1	Stanford University	USA	North America	North America	global_north	Contig	2707258	6.43253	ASM1815127v1		SPECIES	species	214135114	8.33069	2021-04-28	Oxford Nanopore MinION; Illumina HiSeq	long	2021_June	Nanopore-based assembly of many drosophilid genomes
312270	Eukaryota	Arthropoda	Insecta	Diptera	Drosophilidae	Drosophila	Drosophila pruinosa		GCA_018150935.1	Stanford University	USA	North America	North America	global_north	Contig	17664120	7.24709	ASM1815093v1		SPECIES	species	201065926	8.30334	2021-04-28	Oxford Nanopore MinION; Illumina HiSeq	long	2021_June	Nanopore-based assembly of many drosophilid genomes
65965	Eukaryota	Arthropoda	Insecta	Diptera	Drosophilidae	Drosophila	Drosophila pseudoananassae pseudoananassae		GCA_018153035.1	Stanford University	USA	North America	North America	global_north	Contig	7392541	6.86879	ASM1815303v1		SUBSPECIES	species	193740970	8.28722	2021-04-28	Oxford Nanopore MinION; Illumina NextSeq	long	2021_June	Nanopore-based assembly of many drosophilid genomes
7237	Eukaryota	Arthropoda	Insecta	Diptera	Drosophilidae	Drosophila	Drosophila pseudoobscura	GENOME_GFF	GCF_009870125.1	University of California, Irvine	USA	North America	North America	global_north	Chromosome	30706867	7.49	UCI_Dpse_MV25		SPECIES	species	163266851	8.21	2020-03-03	PacBio Sequel	long	2021_January	Genome sequencing, assembly and spatial organization of Drosophila pseudoobscura
60717	Eukaryota	Arthropoda	Insecta	Diptera	Drosophilidae	Drosophila	Drosophila punjabiensis		GCA_008042585.1	University of California, Berkeley	USA	North America	North America	global_north	Scaffold	72339	4.86	UCB_Dpun_1.0		SPECIES	species	192339030	8.28	2019-08-21	Illumina HiSeq	short	2021_January	Drosophila montium Species Group Genomes Project
387621	Eukaryota	Arthropoda	Insecta	Diptera	Drosophilidae	Drosophila	Drosophila quadrilineata		GCA_018150725.1	Stanford University	USA	North America	North America	global_north	Contig	17381606	7.24009	ASM1815072v1		SPECIES	species	202639777	8.30672	2021-04-28	Oxford Nanopore MinION; Illumina HiSeq	long	2021_June	Nanopore-based assembly of many drosophilid genomes
170952	Eukaryota	Arthropoda	Insecta	Diptera	Drosophilidae	Drosophila	Drosophila repletoides		GCA_018150835.1	Stanford University	USA	North America	North America	global_north	Contig	18762850	7.2733	ASM1815083v1		SPECIES	species	181448104	8.25875	2021-04-28	Oxford Nanopore MinION; Illumina HiSeq	long	2021_June	Nanopore-based assembly of many drosophilid genomes
1041015	Eukaryota	Arthropoda	Insecta	Diptera	Drosophilidae	Drosophila	Drosophila rhopaloa	GENOME_GFF	GCF_000236305.1	The modENCODE Project	USA	North America	North America	global_north	Scaffold	19484	4.29	Drho_2.0		SPECIES	species	197375704	8.3	2013-02-22	454; Illumina GAIIx	short	2021_January	Drosophila rhopaloa genome sequencing project
7257	Eukaryota	Arthropoda	Insecta	Diptera	Drosophilidae	Drosophila	Drosophila robusta		GCA_004143805.1	Rutgers University	USA	North America	North America	global_north	Scaffold	18538	4.27	ASM414380v1		SPECIES	species	179073841	8.25	2019-02-06	Illumina	short	2021_January	Contingency in the convergent evolution of a regulatory network: Dosage compensation in Drosophila
67533	Eukaryota	Arthropoda	Insecta	Diptera	Drosophilidae	Drosophila	Drosophila rufa		GCA_008044435.1	University of California, Berkeley	USA	North America	North America	global_north	Scaffold	57257	4.76	UCB_Druf_1.0		SPECIES	species	186167886	8.27	2019-08-21	Illumina HiSeq	short	2021_January	Drosophila montium Species Group Genomes Project
129105	Eukaryota	Arthropoda	Insecta	Diptera	Drosophilidae	Drosophila	Drosophila santomea		GCA_016746245.1	Princeton University	USA	North America	North America	global_north	Chromosome	10765631	7.03	Prin_Dsan_1.0		SPECIES	species	146781989	8.17	2021-01-25	PacBio RSII; Illumina HiSeq	long	2021_January	Drosophila santomea strain:STO CAGO 1482 Genome sequencing and assembly
7238	Eukaryota	Arthropoda	Insecta	Diptera	Drosophilidae	Drosophila	Drosophila sechellia	GENOME_GFF	GCF_004382195.1	University of California, Irvine	USA	North America	North America	global_north	Chromosome	19907079	7.3	ASM438219v1		SPECIES	species	154170815	8.19	2019-04-16	PacBio	long	2021_January	Genome sequences and assemblies of Drosophila simulans, Drosophila sechellia and Drosophila mauritiana.
73917	Eukaryota	Arthropoda	Insecta	Diptera	Drosophilidae	Drosophila	Drosophila seguyi		GCA_008042675.1	University of California, Berkeley	USA	North America	North America	global_north	Scaffold	83310	4.92	UCB_Dseg_1.0		SPECIES	species	178856532	8.25	2019-08-21	Illumina HiSeq	short	2021_January	Drosophila montium Species Group Genomes Project
7274	Eukaryota	Arthropoda	Insecta	Diptera	Drosophilidae	Drosophila	Drosophila serrata	GENOME_GFF	GCF_002093755.1	The University of Queensland	Australia	Oceania	Oceania	global_north	Contig	942627	5.97	Dser1.0		SPECIES	species	198035861	8.3	2017-04-14	PacBio	long	2021_January	Single-molecule sequencing of the Drosophila serrata genome
7240	Eukaryota	Arthropoda	Insecta	Diptera	Drosophilidae	Drosophila	Drosophila simulans	GENOME_GFF	GCF_016746395.1	Princeton University	USA	North America	North America	global_north	Chromosome	22319038	7.34868	Prin_Dsim_3.0		SPECIES	species	131663519	8.11947	2021-01-25	PacBio; Illumina HiSeq	long	2021_June	Drosophila simulans strain:w501 Genome sequencing and assembly
30047	Eukaryota	Arthropoda	Insecta	Diptera	Drosophilidae	Drosophila	Drosophila sturtevanti		GCA_018150375.1	Stanford University	USA	North America	North America	global_north	Contig	3949872	6.59658	ASM1815037v1		SPECIES	species	172592868	8.23702	2021-04-28	Oxford Nanopore MinION; Illumina NextSeq	long	2021_June	Nanopore-based assembly of many drosophilid genomes
7241	Eukaryota	Arthropoda	Insecta	Diptera	Drosophilidae	Drosophila	Drosophila subobscura	other: GCF_008121235.1	GCA_903684685.1	UNIVERSITAT AUTONOMA DE BARCELONA	Spain	Europe	Europe	global_north	Scaffold	22940839	7.36	dsubES12G5		SPECIES	species	126792960	8.1	2020-10-12	N/A	none	2021_January	Drosophila subobscura ES12-G-5
1486046	Eukaryota	Arthropoda	Insecta	Diptera	Drosophilidae	Drosophila	Drosophila subpulchrella	GENOME_GFF	GCF_014743375.2	The Rockefeller University	USA	North America	North America	global_north	Chromosome	11590999	7.06	RU_Dsub_v1.1		SPECIES	species	265153789	8.42	2020-10-02	Illumina HiSeq; PacBio Sequel	long	2021_January	Drosophila subpulchrella breed:Sub33 Genome sequencing and assembly
46791	Eukaryota	Arthropoda	Insecta	Diptera	Drosophilidae	Drosophila	Drosophila sucinea		GCA_018150745.1	Stanford University	USA	North America	North America	global_north	Contig	8149606	6.91114	ASM1815074v1		SPECIES	species	184689537	8.26644	2021-04-28	Oxford Nanopore MinION; Illumina HiSeq	long	2021_June	Nanopore-based assembly of many drosophilid genomes
28584	Eukaryota	Arthropoda	Insecta	Diptera	Drosophilidae	Drosophila	Drosophila suzukii	GENOME_GFF	GCF_013340165.1	Institut de Biologie du Developpement de Marseille	France	Europe	Europe	global_north	Chromosome	2609782	6.42	LBDM_Dsuz_2.1.pri		SPECIES	species	268012156	8.43	2020-06-15	PacBio Sequel	long	2021_January	Drosophila suzukii strain:WT3_2.0 Genome sequencing and assembly
29030	Eukaryota	Arthropoda	Insecta	Diptera	Drosophilidae	Drosophila	Drosophila takahashii	GENOME_GFF	GCF_000224235.1	Baylor College of Medicine	USA	North America	North America	global_north	Scaffold	126259	5.1	Dtak_2.0		SPECIES	species	182106768	8.26	2013-03-04	454; Illumina GAIIx	short	2021_January	Drosophila takahashii genome sequencing project
137070	Eukaryota	Arthropoda	Insecta	Diptera	Drosophilidae	Drosophila	Drosophila tani		GCA_008042535.1	University of California, Berkeley	USA	North America	North America	global_north	Scaffold	55635	4.75	UCB_Dtan_1.0		SPECIES	species	180972673	8.26	2019-08-21	Illumina HiSeq	short	2021_January	Drosophila montium Species Group Genomes Project
7243	Eukaryota	Arthropoda	Insecta	Diptera	Drosophilidae	Drosophila	Drosophila teissieri		GCA_016746235.1	Princeton University	USA	North America	North America	global_north	Chromosome	6375999	6.8	Prin_Dtei_1.0		SPECIES	species	149383941	8.17	2021-01-25	PacBio RSII; Illumina HiSeq	long	2021_January	Drosophila teissieri strain:GT53w Genome sequencing and assembly
67534	Eukaryota	Arthropoda	Insecta	Diptera	Drosophilidae	Drosophila	Drosophila triauraria		GCA_014170255.2	Rutgers University	USA	North America	North America	global_north	Chromosome	1117044	6.05	RU_Dtri_1.1		SPECIES	species	195275685	8.29	2020-08-13	Oxford Nanopore; Illumina HiSeq	long	2021_January	Drosophila triauraria strain:14028-0651.00 Genome sequencing and assembly
7284	Eukaryota	Arthropoda	Insecta	Diptera	Drosophilidae	Drosophila	Drosophila tristis		GCA_018150885.1	Stanford University	USA	North America	North America	global_north	Contig	5059044	6.70407	ASM1815088v1		SPECIES	species	158167647	8.19912	2021-04-28	Oxford Nanopore MinION; Illumina HiSeq	long	2021_June	Nanopore-based assembly of many drosophilid genomes
46794	Eukaryota	Arthropoda	Insecta	Diptera	Drosophilidae	Drosophila	Drosophila tropicalis		GCA_018151085.1	Stanford University	USA	North America	North America	global_north	Contig	5082839	6.70611	ASM1815108v1		SPECIES	species	211041385	8.32437	2021-04-28	Oxford Nanopore MinION	long	2021_June	Nanopore-based assembly of many drosophilid genomes
137078	Eukaryota	Arthropoda	Insecta	Diptera	Drosophilidae	Drosophila	Drosophila truncata		GCA_008042515.1	University of California, Berkeley	USA	North America	North America	global_north	Scaffold	101914	5.01	UCB_Dtru_1.0		SPECIES	species	167897087	8.23	2019-08-21	Illumina HiSeq	short	2021_January	Drosophila montium Species Group Genomes Project
30050	Eukaryota	Arthropoda	Insecta	Diptera	Drosophilidae	Drosophila	Drosophila varians		GCA_018150405.1	Stanford University	USA	North America	North America	global_north	Contig	22921383	7.36024	ASM1815040v1		SPECIES	species	143042420	8.15546	2021-04-28	Oxford Nanopore MinION; Illumina HiSeq	long	2021_June	Nanopore-based assembly of many drosophilid genomes
7244	Eukaryota	Arthropoda	Insecta	Diptera	Drosophilidae	Drosophila	Drosophila virilis	GENOME_GFF	GCF_003285735.1	University of Arizona/ University of Chiago/ Cornell University	USA	North America	North America	global_north	Contig	8697263	6.94	DvirRS2		SPECIES	species	189443829	8.28	2018-10-23	PacBio Sequel; Illumina	long	2021_January	Assemblies of seven Drosophila species using PacBio sequencing data
132243	Eukaryota	Arthropoda	Insecta	Diptera	Drosophilidae	Drosophila	Drosophila vulcana		GCA_008042555.1	University of California, Berkeley	USA	North America	North America	global_north	Scaffold	70792	4.85	UCB_Dvul_1.0		SPECIES	species	187578810	8.27	2019-08-21	Illumina HiSeq	short	2021_January	Drosophila montium Species Group Genomes Project
94109	Eukaryota	Arthropoda	Insecta	Diptera	Drosophilidae	Drosophila	Drosophila watanabei		GCA_008042575.1	University of California, Berkeley	USA	North America	North America	global_north	Scaffold	32759	4.52	UCB_Dwat_1.0		SPECIES	species	196825890	8.29	2019-08-21	Illumina HiSeq	short	2021_January	Drosophila montium Species Group Genomes Project
7260	Eukaryota	Arthropoda	Insecta	Diptera	Drosophilidae	Drosophila	Drosophila willistoni	GENOME_GFF	GCF_000005925.1	J. Craig Venter Institute	USA	North America	North America	global_north	Scaffold	180217	5.26	dwil_caf1		SPECIES	species	235516348	8.37	2006-08-03	N/A	short	2021_January	Whole genome shotgun (WGS) sequencing of Drosophila willistoni
7245	Eukaryota	Arthropoda	Insecta	Diptera	Drosophilidae	Drosophila	Drosophila yakuba	other: GCF_000005975.2	GCA_016746365.1	Princeton University	USA	North America	North America	global_north	Chromosome	18744349	7.27	Prin_Dyak_Tai18E2_2.0		SPECIES	species	147883132	8.17	2021-01-25	PacBio RSII; Illumina HiSeq	long	2021_January	Drosophila yakuba Tai18E2 Genome sequencing and assembly
462259	Eukaryota	Arthropoda	Insecta	Diptera	Drosophilidae	Phortica	Phortica variegata		GCA_001014415.1	UC Berkeley	USA	North America	North America	global_north	Scaffold	6905	3.84	ASM101441v1		SPECIES	species	155550413	8.19	2015-05-28	Illumina	short	2021_January	Whole-genome sequencing of several dipteran insects Genome sequencing
7225	Eukaryota	Arthropoda	Insecta	Diptera	Drosophilidae	Scaptodrosophila	Scaptodrosophila lebanonensis	GENOME_GFF	GCF_003285725.1	University of Arizona/ University of Chiago/ Cornell University	USA	North America	North America	global_north	Contig	7854782	6.9	SlebRS2		SPECIES	species	247077949	8.39	2019-05-29	PacBio Sequel; Illumina	long	2021_January	Assemblies of seven Drosophila species using PacBio sequencing data
928822	Eukaryota	Arthropoda	Insecta	Diptera	Drosophilidae	Scaptomyza	Scaptomyza flava		GCA_003952975.1	University of California, Berkeley	USA	North America	North America	global_north	Scaffold	58829	4.77	Sfla_v1		SPECIES	species	214836881	8.33	2018-12-17	Illumina HiSeq	short	2021_January	Scaptomyza flava Genome Assembly
1334208	Eukaryota	Arthropoda	Insecta	Diptera	Drosophilidae	Scaptomyza	Scaptomyza hsui		GCA_018152825.1	Stanford University	USA	North America	North America	global_north	Contig	5287883	6.72328	ASM1815282v1		SPECIES	species	223546733	8.34937	2021-04-28	Oxford Nanopore MinION; Illumina HiSeq	long	2021_June	Nanopore-based assembly of many drosophilid genomes
7300	Eukaryota	Arthropoda	Insecta	Diptera	Drosophilidae	Scaptomyza	Scaptomyza pallida		GCA_018152965.1	Stanford University	USA	North America	North America	global_north	Contig	4279569	6.6314	ASM1815296v1		SPECIES	species	201650218	8.3046	2021-04-28	Oxford Nanopore MinION; Illumina HiSeq	long	2021_June	Nanopore-based assembly of many drosophilid genomes
447232	Eukaryota	Arthropoda	Insecta	Diptera	Drosophilidae	Zaprionus	Zaprionus africanus		GCA_018151435.1	Stanford University	USA	North America	North America	global_north	Contig	11319005	7.05381	ASM1815143v1		SPECIES	species	162493599	8.21084	2021-04-28	Oxford Nanopore MinION; Illumina HiSeq	long	2021_June	Nanopore-based assembly of many drosophilid genomes
76712	Eukaryota	Arthropoda	Insecta	Diptera	Drosophilidae	Zaprionus	Zaprionus indianus		GCA_001752445.1	not applicable	India	Asia	SE Asia	global_south	Scaffold	3365	3.53	ZP_IN 1.0		SPECIES	species	123674749	8.09	2016-10-04	Illumina NextSeq	short	2021_January	Zaprionus indianus Genome sequencing and assembly
30054	Eukaryota	Arthropoda	Insecta	Diptera	Drosophilidae	Zaprionus	Zaprionus inermis		GCA_018151445.1	Stanford University	USA	North America	North America	global_north	Contig	5752227	6.75984	ASM1815144v1		SPECIES	species	149549994	8.17479	2021-04-28	Oxford Nanopore MinION; Illumina HiSeq	long	2021_June	Nanopore-based assembly of many drosophilid genomes
429045	Eukaryota	Arthropoda	Insecta	Diptera	Drosophilidae	Zaprionus	Zaprionus tsacasi		GCA_018151455.1	Stanford University	USA	North America	North America	global_north	Contig	5453558	6.73668	ASM1815145v1		SPECIES	species	165518990	8.21885	2021-04-28	Oxford Nanopore MinION; Illumina HiSeq	long	2021_June	Nanopore-based assembly of many drosophilid genomes
1577616	Eukaryota	Arthropoda	Insecta	Diptera	Ephydridae	Cirrula	Cirrula hians		GCA_001015075.1	UC Berkeley	USA	North America	North America	global_north	Scaffold	1781	3.25	ASM101507v1		SPECIES	species	399685866	8.6	2015-05-29	Illumina	short	2021_January	Whole-genome sequencing of several dipteran insects Genome sequencing
1577615	Eukaryota	Arthropoda	Insecta	Diptera	Ephydridae	Ephydra	Ephydra gracilis		GCA_001014675.1	UC Berkeley	USA	North America	North America	global_north	Scaffold	2117	3.33	ASM101467v1		SPECIES	species	410872512	8.61	2015-05-28	Illumina	short	2021_January	Whole-genome sequencing of several dipteran insects Genome sequencing
7395	Eukaryota	Arthropoda	Insecta	Diptera	Glossinidae	Glossina	Glossina austeni		GCA_000688735.1	Glossina Genomes Consortium	USA	North America	North America	global_north	Scaffold	45924	4.66	Glossina_austeni-1.0.3	tsetse fly	SPECIES	species	370264922	8.57	2014-05-12	Illumina	short	2021_January	Glossina austeni Genome sequencing and assembly
37001	Eukaryota	Arthropoda	Insecta	Diptera	Glossinidae	Glossina	Glossina brevipalpis		GCA_000671755.1	Glossina Genomes Consortium	USA	North America	North America	global_north	Scaffold	62009	4.79	Glossina_brevipalpis_1.0.3	tsetse fly	SPECIES	species	315360362	8.5	2014-05-08	Illumina	short	2021_January	Glossina brevipalpis Genome sequencing and assembly
7396	Eukaryota	Arthropoda	Insecta	Diptera	Glossinidae	Glossina	Glossina fuscipes	GENOME_GFF	GCF_014805625.1	Yale School of Public Health	USA	North America	North America	global_north	Scaffold	72022	4.86	Yale_Gfus_2	tsetse fly	SPECIES	species	390087113	8.59	2020-09-30	Illumina NovaSeq	short	2021_January	Glossina fuscipes isolate:IAEA_lab_2018 Genome sequencing and assembly
7394	Eukaryota	Arthropoda	Insecta	Diptera	Glossinidae	Glossina	Glossina morsitans		GCA_001014515.1	UC Berkeley	USA	North America	North America	global_north	Scaffold	3909	3.59	ASM101451v1	tsetse fly	SPECIES	species	348062779	8.54	2015-05-28	Illumina	short	2021_January	Whole-genome sequencing of several dipteran insects Genome sequencing
7398	Eukaryota	Arthropoda	Insecta	Diptera	Glossinidae	Glossina	Glossina pallidipes		GCA_000688715.1	Glossina Genomes Consortium	USA	North America	North America	global_north	Scaffold	167200	5.22	Glossina_pallidipes-1.0.3	tsetse fly	SPECIES	species	357332231	8.55	2014-05-12	Illumina	short	2021_January	Glossina pallidipes Genome sequencing and assembly
67801	Eukaryota	Arthropoda	Insecta	Diptera	Glossinidae	Glossina	Glossina palpalis		GCA_000818775.1	Glossina Genomes Consortium	USA	North America	North America	global_north	Scaffold	24489	4.39	Glossina_palpalis_gambiensis-2.0.1		SUBSPECIES	species	380104241	8.58	2015-01-15	Illumina	short	2021_January	Glossina palpalis gambiensis Genome sequencing and assembly
7368	Eukaryota	Arthropoda	Insecta	Diptera	Muscidae	Haematobia	Haematobia irritans		GCA_003123925.1	USDA - Agricultural Research Service, USA	USA	North America	North America	global_north	Scaffold	5359	3.73	Hi v1.0	horn fly	SPECIES	species	1143537531	9.06	2018-05-14	Illumina HiSeq; PacBio	long	2021_January	Genomic sequencing of the horn fly
7370	Eukaryota	Arthropoda	Insecta	Diptera	Muscidae	Musca	Musca domestica	other: GCF_000371365.1	GCA_014843735.1	University of Houston	USA	North America	North America	global_north	Contig	71431	4.85	ASM1484373v1	house fly	SPECIES	species	427466556	8.63	2020-10-05	Oxford Nanopore MinION	long	2021_January	Oxford Nanopore sequencing for house fly IIIM strain female and male
35570	Eukaryota	Arthropoda	Insecta	Diptera	Muscidae	Stomoxys	Stomoxys calcitrans	GENOME_GFF	GCF_001015335.1	Glossina Genomes Consortium	USA	North America	North America	global_north	Scaffold	11309	4.05	Stomoxys_calcitrans-1.0.1	stable fly	SPECIES	species	971188624	8.99	2015-05-31	Illumina	short	2021_January	Stomoxys calcitrans Genome sequencing and assembly
52719	Eukaryota	Arthropoda	Insecta	Diptera	Mycetophilidae	Bolitophila	Bolitophila cinerea		GCA_010015015.1	IRIDIAN GENOMES	USA	North America	North America	global_north	Scaffold	42952	4.63	ASM1001501v1		SPECIES	species	365298705	8.56	2020-01-30	Illumina	short	2021_January	Bolitophila cinerea isolate:ZAWH00E1WX Genome sequencing and assembly
88686	Eukaryota	Arthropoda	Insecta	Diptera	Phoridae	Megaselia	Megaselia abdita		GCA_001015175.1	UC Berkeley	USA	North America	North America	global_north	Scaffold	3270	3.51	ASM101517v1		SPECIES	species	412270594	8.62	2015-05-29	Illumina	short	2021_January	Whole-genome sequencing of several dipteran insects Genome sequencing
85120	Eukaryota	Arthropoda	Insecta	Diptera	Psychodidae	Clogmia	Clogmia albipunctata		GCA_001014945.1	UC Berkeley	USA	North America	North America	global_north	Scaffold	9372	3.97	ASM101494v1	mothmidge	SPECIES	species	256248749	8.41	2015-05-29	Illumina	short	2021_January	Whole-genome sequencing of several dipteran insects Genome sequencing
7200	Eukaryota	Arthropoda	Insecta	Diptera	Psychodidae	Lutzomyia	Lutzomyia longipalpis		GCA_000265325.1	Baylor College of Medicine	USA	North America	North America	global_north	Scaffold	7481	3.87	Llon_1.0		SPECIES	species	154229266	8.19	2012-06-11	454	short	2021_January	Lutzomyia longipalpis genome sequencing project
29031	Eukaryota	Arthropoda	Insecta	Diptera	Psychodidae	Phlebotomus	Phlebotomus papatasi		GCA_000262795.1	Washington University Genome Sequencing Center	USA	North America	North America	global_north	Scaffold	5795	3.76	Ppap_1.0		SPECIES	species	363767980	8.56	2012-05-16	454; Sanger	short	2021_January	BAC library construction and BAC end sequencing for Phlebotomus papatasi
559696	Eukaryota	Arthropoda	Insecta	Diptera	Rhinophoridae	Paykullia	Paykullia maculata		GCA_003055125.1	VU University Amsterdam	Netherlands	Europe	Europe	global_north	Scaffold	5917	3.77	ASM305512v1		SPECIES	species	422395093	8.63	2018-04-17	Illumina HiSeq	short	2021_January	Insect Parasitoid Genome sequencing and assembly
7385	Eukaryota	Arthropoda	Insecta	Diptera	Sarcophagidae	Sarcophaga	Sarcophaga bullata	GENOME_GFF	GCA_005959815.1	University of Rochester	USA	North America	North America	global_north	Scaffold	19090	4.28	ROC_SBull_1.0	grey fleshfly	SPECIES	species	476287247	8.68	2019-06-04	Illumina	short	2021_January	Sarcophaga bullata isolate:SBULLColumbus Genome sequencing and assembly
7386	Eukaryota	Arthropoda	Insecta	Diptera	Sarcophagidae	Sarcophaga	Sarcophaga peregrina		GCA_014635995.1	Central South University	China	Asia	Asia	global_south	Chromosome	3839545	6.58	ASM1463599v1		SPECIES	species	560735179	8.75	2020-09-18	PacBio Sequel	long	2021_January	Sarcophaga peregrina Genome sequencing and assembly
1577618	Eukaryota	Arthropoda	Insecta	Diptera	Sarcophagidae		Sarcophagidae sp. BV-2014		GCA_001047195.1	UC Berkeley	USA	North America	North America	global_north	Scaffold	1035	3.01	ASM104719v1		SPECIES	species	494580772	8.69	2015-07-06	Illumina	short	2021_January	Whole-genome sequencing of several dipteran insects Genome sequencing
170625	Eukaryota	Arthropoda	Insecta	Diptera	Scatopsidae	Coboldia	Coboldia fuscipes		GCA_001014335.1	UC Berkeley	USA	North America	North America	global_north	Scaffold	145453	5.16	ASM101433v1		SPECIES	species	98759061	7.99	2015-05-28	Illumina	short	2021_January	Whole-genome sequencing of several dipteran insects Genome sequencing
38358	Eukaryota	Arthropoda	Insecta	Diptera	Sciaridae	Bradysia	Bradysia coprophila	GENOME_GFF	GCF_014529535.1	Brown University	USA	North America	North America	global_north	Chromosome	2330419	6.37	BU_Bcop_v1		SPECIES	species	309728657	8.49	2020-09-11	PacBio RSII; Oxford Nanopore MinION; Illumina HiSeq; BioNano Genomics Irys	long	2021_January	Bradysia coprophila strain:Holo2 Genome sequencing and assembly
1564500	Eukaryota	Arthropoda	Insecta	Diptera	Sciaridae	Bradysia	Bradysia odoriphaga	GENOME_GFF	GCA_016920775.1	Hebei Agricultural University	China	Asia	Asia	global_south	Scaffold	1566070	6.19481	B2019C		SPECIES	species	362665999	8.55951	2021-02-23	PacBio Sequel	long	2021_June	Bradysia odoriphaga isolate:B2019C Genome sequencing and assembly
292402	Eukaryota	Arthropoda	Insecta	Diptera	Sepsidae	Themira	Themira minor		GCA_001014575.1	UC Berkeley	USA	North America	North America	global_north	Scaffold	2825	3.45	ASM101457v1		SPECIES	species	99885510	8	2015-05-28	Illumina	short	2021_January	Whole-genome sequencing of several dipteran insects Genome sequencing
343691	Eukaryota	Arthropoda	Insecta	Diptera	Stratiomyidae	Hermetia	Hermetia illucens	GENOME_GFF	GCF_905115235.1	CAM	United Kingdom	Europe	Europe	global_north	Chromosome	16011611	7.2	iHerIll2.2.curated.20191125		SPECIES	species	1004932590	9	2020-11-21	N/A	none	2021_January	A high-quality chromosome-level genome assembly of the Black Soldier Fly (Hermetia illucens L.) genome.
1572519	Eukaryota	Arthropoda	Insecta	Diptera	Syrphidae	Eristalis	Eristalis pertinax		GCA_907269125.1	WELLCOME SANGER INSTITUTE	United Kingdom	Europe	Europe	global_north	Chromosome	3485103	6.54222	idEriPert2.1		SPECIES	species	482075123	8.68311	2021-05-19	N/A	none	2021_June	Eristalis pertinax (tapered dronefly) genome assembly, idEriPert2
198635	Eukaryota	Arthropoda	Insecta	Diptera	Syrphidae	Eristalis	Eristalis tenax		GCA_905231855.1	WELLCOME SANGER INSTITUTE	United Kingdom	Europe	Europe	global_north	Chromosome	6649640	6.8228	idEriTena2.1	drone fly	SPECIES	species	487002646	8.68753	2021-02-20	N/A	none	2021_June	Eristalis tenax (the dronefly) genome assembly, idEriTena2
219539	Eukaryota	Arthropoda	Insecta	Diptera	Syrphidae	Scaeva	Scaeva pyrastri		GCA_905146935.1	SC	United Kingdom	Europe	Europe	global_north	Chromosome	8651641	6.9371	idScaPyra1.1		SPECIES	species	320029822	8.50519	2021-01-27	N/A	none	2021_June	Scaeva pyrastri (pied hoverfly) genome assembly, idScaPyra1
34682	Eukaryota	Arthropoda	Insecta	Diptera	Syrphidae	Syritta	Syritta pipiens		GCA_905187475.1	Wellcome Sanger Institute	United Kingdom	Europe	Europe	global_north	Chromosome	28212948	7.45045	idSyrPipi1.1		SPECIES	species	318506762	8.50312	2021-02-02	N/A	none	2021_June	Syritta pipiens (thick-legged hoverfly) genome assembly, idSyrPipi1
226151	Eukaryota	Arthropoda	Insecta	Diptera	Syrphidae	Volucella	Volucella inanis		GCA_907269105.1	WELLCOME SANGER INSTITUTE	United Kingdom	Europe	Europe	global_north	Chromosome	30067333	7.47809	idVolInan1.1		SPECIES	species	961446857	8.98293	2021-05-19	N/A	none	2021_June	Volucella inanis (lesser hornet hoverfly) genome assembly, idVolInan1
374264	Eukaryota	Arthropoda	Insecta	Diptera	Syrphidae	Xylota	Xylota sylvarum		GCA_905220385.1	WELLCOME SANGER INSTITUTE	United Kingdom	Europe	Europe	global_north	Chromosome	29218644	7.46566	idXylSylv2.1		SPECIES	species	534819879	8.72821	2021-02-16	N/A	none	2021_June	Xylota sylvarum (golden-tailed hoverfly) genome assembly, idXylSylv2
631328	Eukaryota	Arthropoda	Insecta	Diptera	Tachinidae	Tachina	Tachina fera		GCA_905220375.1	WELLCOME SANGER INSTITUTE	United Kingdom	Europe	Europe	global_north	Chromosome	16231967	7.21037	idTacFera2.1		SPECIES	species	751720058	8.87606	2021-02-16	N/A	none	2021_June	Tachina fera genome assembly, idTacFera2
27457	Eukaryota	Arthropoda	Insecta	Diptera	Tephritidae	Bactrocera	Bactrocera dorsalis	GENOME_GFF	GCF_000789215.1	USDA-ARS	USA	North America	North America	global_north	Scaffold	4913	3.69	ASM78921v2	oriental fruit fly	SPECIES	species	414968693	8.62	2014-12-03	454	short	2021_January	Bactrocera dorsalis strain:Punador Genome sequencing and assembly
174628	Eukaryota	Arthropoda	Insecta	Diptera	Tephritidae	Bactrocera	Bactrocera latifrons	GENOME_GFF	GCF_001853355.1	USDA-ARS	USA	North America	North America	global_north	Scaffold	31499	4.5	ASM185335v1		SPECIES	species	462489382	8.67	2016-10-25	Illumina HiSeq	short	2021_January	Bactrocera latifrons strain:USDA PBARC Blat strain Genome sequencing and assembly
104688	Eukaryota	Arthropoda	Insecta	Diptera	Tephritidae	Bactrocera	Bactrocera oleae	GENOME_GFF	GCF_001188975.3	McGill University	Canada	North America	North America	global_north	Scaffold	187710	5.27	MU_Boleae_v2	olive fruit fly	SPECIES	species	484931532	8.69	2019-04-30	Illumina HiSeq; PacBio RSII; Oxford Nanopore MiniION	long	2021_January	Bactrocera oleae isolate:Demokritus Genome sequencing and assembly
59916	Eukaryota	Arthropoda	Insecta	Diptera	Tephritidae	Bactrocera	Bactrocera tryoni		GCA_016617805.1	CSIRO	Australia	Oceania	Oceania	global_north	Chromosome	342859	5.54	CSIRO_BtryS06_freeze1	Queensland fruit fly	SPECIES	species	586530683	8.77	2021-01-19	Illumina; Oxford Nanopore MinION	long	2021_January	Bactrocera tryoni isolate:S06 Genome sequencing and assembly
7213	Eukaryota	Arthropoda	Insecta	Diptera	Tephritidae	Ceratitis	Ceratitis capitata	GENOME_GFF	GCF_000347755.3	The i5k Initiative	USA	North America	North America	global_north	Scaffold	845931	5.93	Ccap_2.1	Mediterranean fruit fly	SPECIES	species	436474819	8.64	2017-11-06	Illumina HiSeq	short	2021_January	Ceratitis capitata Genome sequencing and assembly
28610	Eukaryota	Arthropoda	Insecta	Diptera	Tephritidae	Rhagoletis	Rhagoletis pomonella	GENOME_GFF	GCF_013731165.1	University of Illinois at Urbana-Champaign	USA	North America	North America	global_north	Scaffold	23570	4.37	Rhpom_1.0	apple maggot	SPECIES	species	1223288327	9.09	2020-06-18	Illumina HiSeq	short	2021_January	Rhagoletis pomonella isolate:Grant_MI Genome sequencing and assembly
28612	Eukaryota	Arthropoda	Insecta	Diptera	Tephritidae	Rhagoletis	Rhagoletis zephyria	GENOME_GFF	GCF_001687245.1	University of Illinois at Urbana-Champaign	USA	North America	North America	global_north	Scaffold	19348	4.29	Rhagoletis_zephyria_1.0	snowberry fruit fly	SPECIES	species	1113962544	9.05	2016-07-19	Illumina HiSeq	short	2021_January	Rhagoletis zephyria isolate:East Lansing Genome sequencing and assembly
28588	Eukaryota	Arthropoda	Insecta	Diptera	Tephritidae	Zeugodacus	Zeugodacus cucurbitae	GENOME_GFF	GCF_000806345.1	USDA ARS	USA	North America	North America	global_north	Scaffold	17360	4.24	ASM80634v1	melon fly	SPECIES	species	374804520	8.57	2014-12-23	Illumina HiSeq	short	2021_January	Zeugodacus cucurbitae strain:USDA-PBARC White Pupae T1 Genome sequencing and assembly
1577620	Eukaryota	Arthropoda	Insecta	Diptera	Trichoceridae		Trichoceridae sp. BV-2014		GCA_001014425.1	UC Berkeley	USA	North America	North America	global_north	Scaffold	1395	3.14	ASM101442v1		SPECIES	species	41711596	7.62	2015-05-28	Illumina	short	2021_January	Whole-genome sequencing of several dipteran insects Genome sequencing
197152	Eukaryota	Arthropoda	Insecta	Ephemeroptera	Baetidae	Cloeon	Cloeon dipterum	GENOME_GFF	GCA_902829235.1	CNAG	Spain	Europe	Europe	global_north	Scaffold	434950	5.64	CLODIP2		SPECIES	species	180286980	8.26	2020-04-15	N/A	none	2021_January	Genomic adaptations to aquatic and aerial life in mayflies and the origin of wings in insects
1049336	Eukaryota	Arthropoda	Insecta	Ephemeroptera	Ephemeridae	Ephemera	Ephemera danica	GENOME_GFF	GCA_000507165.2	The i5k Initiative	USA	North America	North America	global_north	Scaffold	55305	4.74	Edan_2.0		SPECIES	species	474347418	8.68	2017-12-12	Illumina HiSeq	short	2021_January	Ephemera danica Genome sequencing and assembly
7038	Eukaryota	Arthropoda	Insecta	Hemiptera	Aleyrodidae	Bemisia	Bemisia tabaci	GENOME_GFF	GCF_001854935.1	Cornell University	USA	North America	North America	global_north	Scaffold	84501	4.93	ASM185493v1	sweet potato whitefly	SPECIES	species	615001830	8.79	2016-10-26	Illumina HiSeq; PacBio	long	2021_January	Whitefly (Bemisia tabaci) MEAM1 genome sequencing
88556	Eukaryota	Arthropoda	Insecta	Hemiptera	Aleyrodidae	Trialeurodes	Trialeurodes vaporariorum		GCA_011764245.1	Chinese Academy of Agricultural Science Institute of Vegetables and Flowers	China	Asia	Asia	global_south	Scaffold	499458	5.7	ASM1176424v1	greenhouse whitefly	SPECIES	species	787484423	8.9	2020-03-27	PacBio Sequel	long	2021_January	Trialeurodes vaporariorum isolate:IVF Genome sequencing and assembly
83647	Eukaryota	Arthropoda	Insecta	Hemiptera	Anthocoridae	Orius	Orius insidiosus		GCA_014119065.1	Jiangxi Agricultural University	China	Asia	Asia	global_south	Contig	102366	5.01	ASM1411906v1		SPECIES	species	328990643	8.52	2020-08-10	PacBio; Illumina HiSeq	long	2021_January	Orius insidiosus Genome sequencing and assembly
82742	Eukaryota	Arthropoda	Insecta	Hemiptera	Anthocoridae	Orius	Orius laevigatus		GCA_018703685.1	Rothamsted Research	United Kingdom	Europe	Europe	global_north	Scaffold	104060	5.01728	ASM1870368v1		SPECIES	species	150957203	8.17885	2021-06-03	Illumina HiSeq; PacBio Sequel	long	2021_June	Orius laevigatus isolate:EB-2019 Genome sequencing and assembly
38123	Eukaryota	Arthropoda	Insecta	Hemiptera	Aphalaridae	Pachypsylla	Pachypsylla venusta		GCA_000695645.2	The i5k Initiative	USA	North America	North America	global_north	Scaffold	18168	4.26	Pven_2.0	hackberry petiole gall psyllid	SPECIES	species	479982703	8.68	2017-12-18	Illumina	short	2021_January	Pachypsylla venusta Genome sequencing and assembly
7029	Eukaryota	Arthropoda	Insecta	Hemiptera	Aphididae	Acyrthosiphon	Acyrthosiphon pisum	GENOME_GFF	GCF_005508785.1	The University of Texas at Austin	USA	North America	North America	global_north	Chromosome	25858	4.41	pea_aphid_22Mar2018_4r6ur	pea aphid	SPECIES	species	541120603	8.73	2019-05-20	Illumina HiSeq	short	2021_January	Acyrthosiphon pisum Genome sequencing and assembly using HiC and Chicago
307492	Eukaryota	Arthropoda	Insecta	Hemiptera	Aphididae	Aphis	Aphis craccivora	GENOME_GFF	GCA_009835225.1	Belarusian State University	Belarus	Europe	Europe	global_north	Scaffold	32785	4.52	LBME_Acra_1.0	cowpea aphid	SPECIES	species	318873360	8.5	2020-01-09	Illumina MiSeq	short	2021_January	WGS of Aphis craccivora
307491	Eukaryota	Arthropoda	Insecta	Hemiptera	Aphididae	Aphis	Aphis glycines	other: GCA_009761285.1	GCA_009928515.1	Brandon University	Canada	North America	North America	global_north	Scaffold	1999963	6.3	A_gly_BT4_v2.1	soybean aphid	SPECIES	species	303155567	8.48	2020-01-24	Illumina MiSeq; PacBio RSII	long	2021_January	Aphis glycines raw sequence reads
80765	Eukaryota	Arthropoda	Insecta	Hemiptera	Aphididae	Aphis	Aphis gossypii	GENOME_GFF	GCF_004010815.1	Institute of Plant Physiology and Ecology,SIBS,CAS	China	Asia	Asia	global_south	Scaffold	77071	4.89	ASM401081v1	cotton aphid	SPECIES	species	294262857	8.47	2019-01-10	Illumina HiSeq	short	2021_January	The reference genome of Aphis gossypii
202456	Eukaryota	Arthropoda	Insecta	Hemiptera	Aphididae	Aulacorthum	Aulacorthum solani		GCA_008528875.1	ICAR-Central Potato Research Institute, Shimla, HP, India	India	Asia	SE Asia	global_south	Scaffold	5312	3.73	ASM852887v1	potato aphid	SPECIES	species	316098029	8.5	2019-09-18	Illumina NextSeq 500	short	2021_January	Draft whole genome sequence of Glass-house Potato Aphid (Aulacorthum solani)
506608	Eukaryota	Arthropoda	Insecta	Hemiptera	Aphididae	Cinara	Cinara cedri	GENOME_GFF	GCA_902439185.1	CNAG	Spain	Europe	Europe	global_north	Scaffold	282647	5.45	CINCED3		SPECIES	species	396042769	8.6	2019-09-18	N/A	none	2021_January	Phylogenomics identifies an ancestral burst of gene duplications predating the diversification of aphidomorpha
143948	Eukaryota	Arthropoda	Insecta	Hemiptera	Aphididae	Diuraphis	Diuraphis noxia	GENOME_GFF	GCF_001186385.1	USDA-ARS, Stillwater, Oklahoma	USA	North America	North America	global_north	Scaffold	13141	4.12	Dnoxia_1.0	Russian wheat aphid	SPECIES	species	395057805	8.6	2015-07-23	Illumina HiSeq	short	2021_January	Diuraphis noxia strain:RWA2 Genome sequencing and assembly
44659	Eukaryota	Arthropoda	Insecta	Hemiptera	Aphididae	Macrosiphum	Macrosiphum rosae		GCA_016617965.1	University of Rochester	USA	North America	North America	global_north	Scaffold	6600	3.82	ASM1661796v1	rose aphid	SPECIES	species	568542706	8.75	2021-01-12	Illumina MiSeq	short	2021_January	Macrosiphum rosae isolate:ROC1 Genome sequencing and assembly
742174	Eukaryota	Arthropoda	Insecta	Hemiptera	Aphididae	Melanaphis	Melanaphis sacchari	GENOME_GFF	GCF_002803265.2	USDA-ARS Center for Grain and Animal Health Research	USA	North America	North America	global_north	Scaffold	275006	5.44	SCAv2.0		SPECIES	species	300271876	8.48	2018-06-22	Illumina HiSeq Xten	short	2021_January	Melanaphis sacchari strain:LSU and endosymbiont Genome sequencing and assembly
13164	Eukaryota	Arthropoda	Insecta	Hemiptera	Aphididae	Myzus	Myzus persicae	GENOME_GFF	GCF_001856785.1	IAGC	France	Europe	Europe	global_north	Scaffold	218922	5.34	MPER_G0061.0	green peach aphid	SPECIES	species	347296088	8.54	2016-09-19	Illumina HiSeq	short	2021_January	Myzus persicae Clone G006 and symbiont Buchnera aphidicola genome assembly and annotation
693967	Eukaryota	Arthropoda	Insecta	Hemiptera	Aphididae	Pentalonia	Pentalonia nigronervosa		GCA_014851325.1	International Institute of Tropical Agriculture	Nigeria	Africa	Africa	global_south	Scaffold	64073	4.81	Penig_v1	banana aphid	SPECIES	species	375222927	8.57	2020-10-05	Illumina HiSeq	short	2021_January	Genome sequence of the banana aphid, Pentalonia nigronervosa Coquerel (Hemiptera: Aphididae) and its symbionts
43146	Eukaryota	Arthropoda	Insecta	Hemiptera	Aphididae	Rhopalosiphum	Rhopalosiphum maidis	GENOME_GFF	GCF_003676215.2	Cornell University	USA	North America	North America	global_north	Chromosome	9046396	6.96	ASM367621v3	corn leaf aphid	SPECIES	species	326023155	8.51	2019-02-06	PacBio Sequel	long	2021_January	Rhopalosiphum maidis isolate:BTI-1 Genome sequencing and assembly
13262	Eukaryota	Arthropoda	Insecta	Hemiptera	Aphididae	Schizaphis	Schizaphis graminum		GCA_003264975.1	USDA-ARS Center for Grain and Animal Health Research	USA	North America	North America	global_north	Scaffold	54539	4.74	ASM326497v1	greenbug	SPECIES	species	385164702	8.59	2018-06-25	Illumina HiSeq	short	2021_January	Whole genome sequencing of Schizaphis graminum biotype I
143950	Eukaryota	Arthropoda	Insecta	Hemiptera	Aphididae	Sipha	Sipha flava	GENOME_GFF	GCF_003268045.1	USDA-ARS Center for Grain and Animal Health Research	USA	North America	North America	global_north	Scaffold	163055	5.21	YSA_version1	yellow sugarcane aphid	SPECIES	species	353179758	8.55	2018-06-26	Illumina HiSeq	short	2021_January	Whole genome sequencing of Sipha flava
44668	Eukaryota	Arthropoda	Insecta	Hemiptera	Aphididae	Sitobion	Sitobion miscanthi		GCA_008086715.1	Institute of Plant Protection, Chinese Academy of Agricultural Sciences	China	Asia	Asia	global_south	Chromosome	1613763	6.21	ASM808671v1		SPECIES	species	397852643	8.6	2019-08-28	PacBio Sequel	long	2021_January	Sitobion miscanthi Genome sequencing and assembly
1539855	Eukaryota	Arthropoda	Insecta	Hemiptera	Cicadellidae	Empoasca	Empoasca onukii		GCA_018831715.1	State Key Laboratory of Ecological Pest Control for Fujian and Taiwan Crops	China	Asia	Asia	global_south	Chromosome	2169089	6.33628	ASM1883171v1		SPECIES	species	599257890	8.77761	2021-06-10	Oxford Nanopore; Illumina HiSeq X 10	long	2021_June	Empoasca onukii isolate:IAE-20191127 Genome sequencing and assembly
197043	Eukaryota	Arthropoda	Insecta	Hemiptera	Cicadellidae	Homalodisca	Homalodisca vitripennis		GCA_000696855.2	The i5k Initiative	USA	North America	North America	global_north	Scaffold	46532	4.67	Hvit_2.0	glassy-winged sharpshooter	SPECIES	species	1445215006	9.16	2018-06-15	Illumina	short	2021_January	Homalodisca vitripennis Genome sequencing and assembly
44679	Eukaryota	Arthropoda	Insecta	Hemiptera	Cicadidae	Magicicada	Magicicada septendecim		GCA_011326945.1	IRIDIAN GENOMES	USA	North America	North America	global_north	Scaffold	14990	4.18	ASM1132694v1	seventeen-year cicada	SPECIES	species	1579033894	9.2	2020-03-16	Illumina	short	2021_January	Magicicada septendecim
44680	Eukaryota	Arthropoda	Insecta	Hemiptera	Cicadidae	Magicicada	Magicicada septendecula		GCA_011763675.1	IRIDIAN GENOMES	USA	North America	North America	global_north	Scaffold	8221	3.91	ASM1176367v1	seventeen-year cicada	SPECIES	species	1585977997	9.2	2020-03-27	Illumina	short	2021_January	Magicicada septendecula Genome sequencing and assembly
79782	Eukaryota	Arthropoda	Insecta	Hemiptera	Cimicidae	Cimex	Cimex lectularius	GENOME_GFF	GCF_000648675.2	The i5k Initiative	USA	North America	North America	global_north	Scaffold	552423	5.74	Clec_2.1	bed bug	SPECIES	species	510833625	8.71	2017-12-12	Illumina	short	2021_January	Cimex lectularius Genome sequencing and assembly
931557	Eukaryota	Arthropoda	Insecta	Hemiptera	Coccidae	Ericerus	Ericerus pela		GCA_011428145.1	Research Institute of Resource Insects, Chinese Academy of Forestry	China	Asia	Asia	global_south	Scaffold	410234	5.61	ASM1142814v1		SPECIES	species	654859808	8.82	2020-03-18	Illumina HiSeq	short	2021_January	Genomic library of White Wax Insects
765876	Eukaryota	Arthropoda	Insecta	Hemiptera	Dactylopiidae	Dactylopius	Dactylopius coccus		GCA_000833685.1	Harvard University	USA	North America	North America	global_north	Contig	378999	5.58	ASM83368v1		SPECIES	species	18613147	7.27	2015-02-09	Illumina HiSeq	short	2021_January	Genomic sequencing of Dactylopius coccus (Domestic cochineal) along with its Wolbachia endosymbiont Genome sequencing
195883	Eukaryota	Arthropoda	Insecta	Hemiptera	Delphacidae	Laodelphax	Laodelphax striatellus	GENOME_GFF	GCA_003335185.2	Institute of Zoology, Chinese Academy of Sciences	China	Asia	Asia	global_south	Scaffold	119723	5.08	ASM333518v2	small brown planthopper	SPECIES	species	539918070	8.73	2019-02-15	Illumina HiSeq; PacBio RSII	long	2021_January	Laodelphax striatellus isolate:Lst14 Genome sequencing and assembly
108931	Eukaryota	Arthropoda	Insecta	Hemiptera	Delphacidae	Nilaparvata	Nilaparvata lugens	other: GCF_000757685.1	GCA_015708395.1	Zhejiang University	China	Asia	Asia	global_south	Chromosome	1015374	6.01	ASM1570839v1	brown planthopper	SPECIES	species	955042779	8.98	2020-12-01	Oxford Nanopore	long	2021_January	Nilaparvata lugens Genome Project
113103	Eukaryota	Arthropoda	Insecta	Hemiptera	Delphacidae	Sogatella	Sogatella furcifera		GCA_014356515.1	Huazhong Agricultural University	China	Asia	Asia	global_south	Chromosome	57334	4.76	ASM1435651v1	white-backed planthopper	SPECIES	species	656291902	8.82	2020-09-01	Illumina	short	2021_January	Chromosome-level genome resources of three planthoppers
548553	Eukaryota	Arthropoda	Insecta	Hemiptera	Fulgoridae	Zanna	Zanna intricata		GCA_010016005.2	IRIDIAN GENOMES	USA	North America	North America	global_north	Scaffold	6324	3.8	ASM1001600v2	twig snout bug	SPECIES	species	2129584006	9.33	2020-09-30	Illumina	short	2021_January	Zanna intricata genome sequencing
56086	Eukaryota	Arthropoda	Insecta	Hemiptera	Gerridae	Gerris	Gerris buenoi		GCA_001010745.2	The i5k Initiative	USA	North America	North America	global_north	Scaffold	10917	4.04	Gbue_2.0		SPECIES	species	994443371	9	2018-02-12	Illumina	short	2021_January	Gerris buenoi Genome sequencing and assembly
30177	Eukaryota	Arthropoda	Insecta	Hemiptera	Hormaphididae	Hormaphis	Hormaphis cornu		GCA_017140985.1	Howard Hughes Medical Institute at Janelia	USA	North America	North America	global_north	Chromosome	66442	4.82244	hormaphis_cornu_26Sep2017_PoQx8		SPECIES	species	319692780	8.50473	2021-03-09	Illumina	short	2021_June	Genome assembly reads for Hormaphis cornu, Hormaphis hamamelidis and Hamamelis virginiana
121845	Eukaryota	Arthropoda	Insecta	Hemiptera	Liviidae	Diaphorina	Diaphorina citri	GENOME_GFF	GCF_000475195.1	International Psyllid Genome Consortium	USA	North America	North America	global_north	Scaffold	34407	4.54	Diaci psyllid genome assembly version 1.1	Asian citrus psyllid	SPECIES	species	485705082	8.69	2013-10-22	Illumina HiSeq; PacBio	long	2021_January	Asian citrus psyllid genome sequencing project
7536	Eukaryota	Arthropoda	Insecta	Hemiptera	Lygaeidae	Oncopeltus	Oncopeltus fasciatus		GCA_000696205.2	BCM-HGSC i5k Pilot	USA	North America	North America	global_north	Scaffold	11156	4.05	Ofas_2.0	milkweed bug	SPECIES	species	1099611736	9.04	2018-05-01	Illumina	short	2021_January	Whole genome assembly of Oncopeltus fasciatus using multiple sequencing technologies.
248454	Eukaryota	Arthropoda	Insecta	Hemiptera	Miridae	Apolygus	Apolygus lucorum	GENOME_GFF	GCA_009739505.2	Agricultural Genomics Institute at Shenzhen	China	Asia	Asia	global_south	Chromosome	783891	5.89	ASM973950v2		SPECIES	species	1023618409	9.01	2020-08-04	PacBio Sequel	long	2021_January	Genome project of Apolygus Lucorum
355587	Eukaryota	Arthropoda	Insecta	Hemiptera	Miridae	Nesidiocoris	Nesidiocoris tenuis	GENOME_GFF	GCA_902806785.1	WAGENINGEN UNIVERSITY	Netherlands	Europe	Europe	global_north	Scaffold	13359	4.13	CYROTEf_10X_genome		SPECIES	species	355120802	8.55	2020-02-28	N/A	none	2021_January	Linked-read genome of Nesidiocoris tenuis, a zoophytophagous mirid
133082	Eukaryota	Arthropoda	Insecta	Hemiptera	Pemphigidae	Eriosoma	Eriosoma lanigerum		GCA_013282895.1	John Innes Centre	United Kingdom	Europe	Europe	global_north	Chromosome	157895	5.2	WAA_JIC_1.0	woolly apple aphid	SPECIES	species	334868328	8.52	2020-06-06	Illumina HiSeq	short	2021_January	Eriosoma lanigerum genome assembly and annotation
437493	Eukaryota	Arthropoda	Insecta	Hemiptera	Pentatomidae	Euschistus	Euschistus heros		GCA_003667255.1	University of Exeter	United Kingdom	Europe	Europe	global_north	Contig	2463424	6.39	E_heros_v1.0_sep_2018	neotropical brown stinkbug	SPECIES	species	1325158962	9.12	2018-10-19	PacBio Sequel; Illumina	long	2021_January	Euschistus heros isolate:2730 Genome sequencing and assembly
286706	Eukaryota	Arthropoda	Insecta	Hemiptera	Pentatomidae	Halyomorpha	Halyomorpha halys	GENOME_GFF	GCF_000696795.2	The i5k Initiative	USA	North America	North America	global_north	Scaffold	254075	5.4	Hhal_2.0	brown marmorated stink bug	SPECIES	species	998224378	9	2017-12-15	Illumina	short	2021_January	Halyomorpha halys isolate:HHAL.00 Genome sequencing and assembly
1891344	Eukaryota	Arthropoda	Insecta	Hemiptera	Pentatomidae	Stiretrus	Stiretrus anchorago		GCA_010014745.1	IRIDIAN GENOMES	USA	North America	North America	global_north	Scaffold	36287	4.56	ASM1001474v1		SPECIES	species	866582305	8.94	2020-01-30	Illumina	short	2021_January	Stiretrus anchorago isolate:SMLB0N8UGS Genome sequencing and assembly
223228	Eukaryota	Arthropoda	Insecta	Hemiptera	Pseudococcidae	Ferrisia	Ferrisia virgata		GCA_900060175.1	UNIVERSITY OF SOUTH BOHEMIA	Czechia	Europe	Europe	global_north	Scaffold	24304	4.39	FVIR	striped mealybug	SPECIES	species	304570832	8.48	2016-03-27	N/A	none	2021_January	Genomic sequencing of Ferrisia virgata and its endosymbionts
249508	Eukaryota	Arthropoda	Insecta	Hemiptera	Pseudococcidae	Hypogeococcus	Hypogeococcus pungens		GCA_018107765.1	Fundacion para el estudio de especies invasoras	Argentina	South America	South America	global_south	Scaffold	1723	3.23629	FuEDEI_HPun_1.1		SPECIES	species	238234246	8.377	2021-04-20	Illumina HiSeq	short	2021_June	Hypogeococcus pungens species complex sequencing from native and non-native range
177089	Eukaryota	Arthropoda	Insecta	Hemiptera	Pseudococcidae	Maconellicoccus	Maconellicoccus hirsutus		GCA_003261595.1	University of Delhi	India	Asia	SE Asia	global_south	Contig	50278	4.7	MB_VBL1.0	hibiscus mealybug	SPECIES	species	189239095	8.28	2018-06-25	Illumina HiSeq; PacBio	long	2021_January	Maconellicoccus hirsutus isolate:vbl2512 Genome sequencing and assembly
252483	Eukaryota	Arthropoda	Insecta	Hemiptera	Pseudococcidae	Paracoccus	Paracoccus marginatus		GCA_900065295.1	UNIVERSITY OF SOUTH BOHEMIA	Czechia	Europe	Europe	global_north	Scaffold	6250	3.8	PMAR		SPECIES	species	191208351	8.28	2016-03-26	N/A	none	2021_January	Genomic sequencing of Paracoccus marginatus and its endosymbionts
483260	Eukaryota	Arthropoda	Insecta	Hemiptera	Pseudococcidae	Phenacoccus	Phenacoccus solenopsis		GCA_009761765.1	Institiute of Insect Sciences	China	Asia	Asia	global_south	Chromosome	489811	5.69	ASM976176v1	Solenopsis mealybug	SPECIES	species	292537731	8.47	2019-12-18	PacBio RSII; Illumina HiSeq	long	2021_January	Phenacoccus solenopsis Genome sequencing and assembly
13233	Eukaryota	Arthropoda	Insecta	Hemiptera	Pseudococcidae	Pseudococcus	Pseudococcus longispinus		GCA_900064475.1	UNIVERSITY OF SOUTH BOHEMIA	Czechia	Europe	Europe	global_north	Scaffold	9727	3.99	PLON	long-tailed mealybug	SPECIES	species	284990201	8.45	2016-03-27	N/A	none	2021_January	Genomic sequencing of Pseudococcus longispinus and its endosymbionts
1295211	Eukaryota	Arthropoda	Insecta	Hemiptera	Pseudococcidae	Trionymus	Trionymus perrisii		GCA_900050545.1	UNIVERSITY OF SOUTH BOHEMIA	Czechia	Europe	Europe	global_north	Scaffold	4604	3.66	TPER		SPECIES	species	237582517	8.38	2016-03-27	N/A	none	2021_January	Genomic sequencing of Trionymus perrisii and its endosymbionts
13249	Eukaryota	Arthropoda	Insecta	Hemiptera	Reduviidae	Rhodnius	Rhodnius prolixus		GCA_000181055.3	Washington University Genome Sequencing Center	USA	North America	North America	global_north	Scaffold	35751	4.55	Rhodnius_prolixus-3.0.3		SPECIES	species	706824083	8.85	2015-04-08	454; Sanger dideoxy sequencing; Illumina	short	2021_January	Rhodnius prolixus genome sequencing project
30076	Eukaryota	Arthropoda	Insecta	Hemiptera	Reduviidae	Triatoma	Triatoma infestans		GCA_011037195.1	University of Vermont	USA	North America	North America	global_north	Scaffold	95318	4.98	UVM_Tinf_1.0		SPECIES	species	949486157	8.98	2020-02-27	Illumina; PacBio	long	2021_January	Triatoma infestans isolate:FIOC_28 Genome sequencing and assembly
1101180	Eukaryota	Arthropoda	Insecta	Hemiptera	Veliidae	Microvelia	Microvelia longipes		GCA_018340805.1	ENS Lyon	France	Europe	Europe	global_north	Scaffold	217945	5.33835	IGFL_Mlon_1.0		SPECIES	species	669260052	8.82559	2021-05-11	Illumina HiSeq; PacBio RSII; Chicago Dovetail Hi-C	long	2021_June	Microvelia longipes isolate:CP-2014 Genome sequencing and assembly
326594	Eukaryota	Arthropoda	Insecta	Hymenoptera	Agaonidae	Ceratosolen	Ceratosolen solmsi	GENOME_GFF	GCF_000503995.1	Ceratosolen solmsi Genome Consortium	China	Asia	Asia	global_south	Scaffold	74702	4.87	CerSol_1.0		SUBSPECIES	species	277059195	8.44	2013-12-04	Illumina HS2000	short	2021_January	Ceratosolen solmsi marchali Genome sequencing and assembly
108974	Eukaryota	Arthropoda	Insecta	Hymenoptera	Agaonidae	Pleistodontes	Pleistodontes nigriventris		GCA_903653215.1	INSTITUTE OF EVOLUTIONARY BIOLOGY	United Kingdom	Europe	Europe	global_north	Scaffold	7742	3.89	Pleistodontes_nigriventris		SPECIES	species	510361104	8.71	2020-06-05	N/A	none	2021_January	Phylogeography of Pleistodontes nigriventris from northern and southern populations in Australia
7461	Eukaryota	Arthropoda	Insecta	Hymenoptera	Apidae	Apis	Apis cerana	GENOME_GFF	GCF_001442555.1	Seoul National University	South Korea	Asia	Asia	global_north	Scaffold	43751	4.64	ACSNU-2.0	Asiatic honeybee	SPECIES	species	228315917	8.36	2015-11-12	Illumina HiSeq	short	2021_January	Apis cerana Genome sequencing and assembly
7462	Eukaryota	Arthropoda	Insecta	Hymenoptera	Apidae	Apis	Apis dorsata	other: GCF_000469605.1	GCA_009792835.1	American Museum of Natural History	USA	North America	North America	global_north	Scaffold	30868	4.49	RUTG_Adors_1.0	giant honeybee	SPECIES	species	223527749	8.35	2019-12-23	Illumina NextSeq; Oxford Nanopore PromethION	long	2021_January	Apis dorsata drones from Chiang Mai, Thailand: Genome sequencing and assembly
7463	Eukaryota	Arthropoda	Insecta	Hymenoptera	Apidae	Apis	Apis florea	GENOME_GFF	GCF_000184785.3	Baylor College of Medicine	USA	North America	North America	global_north	Scaffold	24915	4.4	Aflo_1.1	little honeybee	SPECIES	species	228997396	8.36	2012-12-07	454	short	2021_January	Apis florea genome sequencing project
183418	Eukaryota	Arthropoda	Insecta	Hymenoptera	Apidae	Apis	Apis laboriosa		GCA_014066325.1	Chongqing Normal University	China	Asia	Asia	global_south	Scaffold	303790	5.48	ASM1406632v1	Himalayan honeybee	SPECIES	species	226063288	8.35	2020-08-05	Illumina HiSeq	short	2021_January	Apis laboriosa isolate:Shangri-la Genome sequencing and assembly
7460	Eukaryota	Arthropoda	Insecta	Hymenoptera	Apidae	Apis	Apis mellifera	GENOME_GFF	GCF_003254395.2	Uppsala University	Sweden	Europe	Europe	global_north	Chromosome	5382476	6.73	Amel_HAv3.1	honey bee	SPECIES	species	225234541	8.35	2018-09-10	PacBio; 10X Chromium; Phase Genomics HiC; Bionano	long	2021_January	Apis mellifera genome sequencing project
103933	Eukaryota	Arthropoda	Insecta	Hymenoptera	Apidae	Bombus	Bombus bifarius	GENOME_GFF	GCF_011952205.1	University of Alabama	USA	North America	North America	global_north	Scaffold	2202782	6.34	Bbif_JDL3187		SPECIES	species	266784621	8.43	2020-04-03	Illumina NovaSeq; Oxford Nanopore GridION	long	2021_January	Bombus bifarius isolate:JDL3187 Genome sequencing and assembly
395515	Eukaryota	Arthropoda	Insecta	Hymenoptera	Apidae	Bombus	Bombus breviceps		GCA_014825925.1	Chinese Academy of Agricultural Sciences	China	Asia	Asia	global_south	Chromosome	1044356	6.02	ASM1482592v1		SPECIES	species	248124274	8.39	2020-09-30	Illumina HiSeq	short	2021_January	Genus-wide characterization of bumblebee genomes provides insights into their evolution and variation in ecological and behavioral traits Genome sequencing and assembly
207624	Eukaryota	Arthropoda	Insecta	Hymenoptera	Apidae	Bombus	Bombus campestris		GCA_905333015.1	WELLCOME SANGER INSTITUTE	United Kingdom	Europe	Europe	global_north	Chromosome	6166019	6.79	iyBomCamp1.1		SPECIES	species	270743918	8.43256	2021-03-19	N/A	none	2021_June	Bombus campestris (field cuckoo-bee) genome assembly, iyBomCamp1
217217	Eukaryota	Arthropoda	Insecta	Hymenoptera	Apidae	Bombus	Bombus confusus		GCA_014737475.1	Chinese Academy of Agricultural Sciences	China	Asia	Asia	global_south	Scaffold	411713	5.61	ASM1473747v1		SPECIES	species	239101172	8.38	2020-09-25	Illumina HiSeq	short	2021_January	Genus-wide characterization of bumblebee genomes provides insights into their evolution and variation in ecological and behavioral traits Genome sequencing and assembly
130686	Eukaryota	Arthropoda	Insecta	Hymenoptera	Apidae	Bombus	Bombus consobrinus		GCA_014737455.1	Chinese Academy of Agricultural Sciences	China	Asia	Asia	global_south	Scaffold	707207	5.85	ASM1473745v1		SPECIES	species	249068899	8.4	2020-09-25	Illumina HiSeq	short	2021_January	Genus-wide characterization of bumblebee genomes provides insights into their evolution and variation in ecological and behavioral traits Genome sequencing and assembly
2562068	Eukaryota	Arthropoda	Insecta	Hymenoptera	Apidae	Bombus	Bombus cullumanus		GCA_014737535.1	Chinese Academy of Agricultural Sciences	China	Asia	Asia	global_south	Scaffold	1128213	6.05	ASM1473753v1		SPECIES	species	246986414	8.39	2020-09-25	Illumina HiSeq	short	2021_January	Genus-wide characterization of bumblebee genomes provides insights into their evolution and variation in ecological and behavioral traits Genome sequencing and assembly
395520	Eukaryota	Arthropoda	Insecta	Hymenoptera	Apidae	Bombus	Bombus difficillimus		GCA_014737525.1	Chinese Academy of Agricultural Sciences	China	Asia	Asia	global_south	Scaffold	338993	5.53	ASM1473752v1		SPECIES	species	243560081	8.39	2020-09-25	Illumina HiSeq	short	2021_January	Genus-wide characterization of bumblebee genomes provides insights into their evolution and variation in ecological and behavioral traits Genome sequencing and assembly
207636	Eukaryota	Arthropoda	Insecta	Hymenoptera	Apidae	Bombus	Bombus haemorrhoidalis		GCA_014825975.1	Chinese Academy of Agricultural Sciences	China	Asia	Asia	global_south	Chromosome	874667	5.94	ASM1482597v1		SPECIES	species	240538686	8.38	2020-09-30	Illumina HiSeq	short	2021_January	Genus-wide characterization of bumblebee genomes provides insights into their evolution and variation in ecological and behavioral traits Genome sequencing and assembly
85660	Eukaryota	Arthropoda	Insecta	Hymenoptera	Apidae	Bombus	Bombus hortorum		GCA_905332935.1	WELLCOME SANGER INSTITUTE	United Kingdom	Europe	Europe	global_north	Chromosome	10578496	7.02442	iyBomHort1.1		SPECIES	species	296297395	8.47173	2021-03-19	N/A	none	2021_June	Bombus hortorum (garden bumblebee) genome assembly, iyBomHort1
130704	Eukaryota	Arthropoda	Insecta	Hymenoptera	Apidae	Bombus	Bombus ignitus		GCA_014825875.1	Chinese Academy of Agricultural Sciences	China	Asia	Asia	global_south	Chromosome	714304	5.85	ASM1482587v1		SPECIES	species	242565149	8.38	2020-09-30	Illumina HiSeq	short	2021_January	Genus-wide characterization of bumblebee genomes provides insights into their evolution and variation in ecological and behavioral traits Genome sequencing and assembly
132113	Eukaryota	Arthropoda	Insecta	Hymenoptera	Apidae	Bombus	Bombus impatiens	GENOME_GFF	GCF_000188095.3	Biotechnology Center, University of Illinois (BCUI)	USA	North America	North America	global_north	Scaffold	59072	4.77	BIMP_2.2	common eastern bumble bee	SPECIES	species	246856484	8.39	2011-09-22	Illumina GAIIx	short	2021_January	Bombus impatiens genome sequencing project
2024865	Eukaryota	Arthropoda	Insecta	Hymenoptera	Apidae	Bombus	Bombus opulentus		GCA_014737405.1	Chinese Academy of Agricultural Sciences	China	Asia	Asia	global_south	Scaffold	731585	5.86	ASM1473740v1		SPECIES	species	242353651	8.38	2020-09-24	Illumina HiSeq	short	2021_January	Genus-wide characterization of bumblebee genomes provides insights into their evolution and variation in ecological and behavioral traits Genome sequencing and assembly
65598	Eukaryota	Arthropoda	Insecta	Hymenoptera	Apidae	Bombus	Bombus pascuorum		GCA_905332965.1	WELLCOME SANGER INSTITUTE	United Kingdom	Europe	Europe	global_north	Chromosome	8974029	6.95299	iyBomPasc1.1		SPECIES	species	307548333	8.48791	2021-03-19	N/A	none	2021_June	Bombus pascuorum (common carder bee) genome assembly, iyBomPasc1
309970	Eukaryota	Arthropoda	Insecta	Hymenoptera	Apidae	Bombus	Bombus picipes		GCA_014737485.1	Chinese Academy of Agricultural Sciences	China	Asia	Asia	global_south	Scaffold	377516	5.58	ASM1473748v1		SPECIES	species	253987937	8.4	2020-09-25	Illumina HiSeq	short	2021_January	Genus-wide characterization of bumblebee genomes provides insights into their evolution and variation in ecological and behavioral traits Genome sequencing and assembly
130708	Eukaryota	Arthropoda	Insecta	Hymenoptera	Apidae	Bombus	Bombus polaris		GCA_014737335.1	Chinese Academy of Agricultural Sciences	China	Asia	Asia	global_south	Scaffold	427351	5.63	ASM1473733v1		SPECIES	species	245790074	8.39	2020-09-24	Illumina HiSeq	short	2021_January	Genus-wide characterization of bumblebee genomes provides insights into their evolution and variation in ecological and behavioral traits Genome sequencing and assembly
396416	Eukaryota	Arthropoda	Insecta	Hymenoptera	Apidae	Bombus	Bombus pyrosoma		GCA_014825855.1	Chinese Academy of Agricultural Sciences	China	Asia	Asia	global_south	Chromosome	781044	5.89	ASM1482585v1		SPECIES	species	254804690	8.41	2020-09-30	Illumina HiSeq	short	2021_January	Genus-wide characterization of bumblebee genomes provides insights into their evolution and variation in ecological and behavioral traits Genome sequencing and assembly
421273	Eukaryota	Arthropoda	Insecta	Hymenoptera	Apidae	Bombus	Bombus sibiricus		GCA_014737505.1	Chinese Academy of Agricultural Sciences	China	Asia	Asia	global_south	Scaffold	561947	5.75	ASM1473750v1		SPECIES	species	262420024	8.42	2020-09-25	Illumina HiSeq	short	2021_January	Genus-wide characterization of bumblebee genomes provides insights into their evolution and variation in ecological and behavioral traits Genome sequencing and assembly
395565	Eukaryota	Arthropoda	Insecta	Hymenoptera	Apidae	Bombus	Bombus skorikovi		GCA_014737355.1	Chinese Academy of Agricultural Sciences	China	Asia	Asia	global_south	Scaffold	488970	5.69	ASM1473735v1		SPECIES	species	242038170	8.38	2020-09-24	Illumina HiSeq	short	2021_January	Genus-wide characterization of bumblebee genomes provides insights into their evolution and variation in ecological and behavioral traits Genome sequencing and assembly
184059	Eukaryota	Arthropoda	Insecta	Hymenoptera	Apidae	Bombus	Bombus soroeensis		GCA_014737365.1	Chinese Academy of Agricultural Sciences	China	Asia	Asia	global_south	Scaffold	582038	5.76	ASM1473736v1		SPECIES	species	243573539	8.39	2020-09-24	Illumina HiSeq	short	2021_January	Genus-wide characterization of bumblebee genomes provides insights into their evolution and variation in ecological and behavioral traits Genome sequencing and assembly
1869276	Eukaryota	Arthropoda	Insecta	Hymenoptera	Apidae	Bombus	Bombus superbus		GCA_014737385.1	Chinese Academy of Agricultural Sciences	China	Asia	Asia	global_south	Scaffold	988972	6	ASM1473738v1		SPECIES	species	230139620	8.36	2020-09-24	Illumina HiSeq	short	2021_January	Genus-wide characterization of bumblebee genomes provides insights into their evolution and variation in ecological and behavioral traits Genome sequencing and assembly
30195	Eukaryota	Arthropoda	Insecta	Hymenoptera	Apidae	Bombus	Bombus terrestris	GENOME_GFF	GCF_000214255.1	Baylor College of Medicine	USA	North America	North America	global_north	Chromosome	76043	4.88	Bter_1.0	buff-tailed bumblebee	SPECIES	species	248654244	8.4	2011-06-03	454	short	2021_January	Bombus terrestris genome sequencing project
686820	Eukaryota	Arthropoda	Insecta	Hymenoptera	Apidae	Bombus	Bombus turneri		GCA_014825825.1	Chinese Academy of Agricultural Sciences	China	Asia	Asia	global_south	Chromosome	442685	5.65	ASM1482582v1		SPECIES	species	243111512	8.39	2020-09-30	Illumina HiSeq	short	2021_January	Genus-wide characterization of bumblebee genomes provides insights into their evolution and variation in ecological and behavioral traits Genome sequencing and assembly
2705178	Eukaryota	Arthropoda	Insecta	Hymenoptera	Apidae	Bombus	Bombus vancouverensis	GENOME_GFF	GCF_011952275.1	University of Alabama	USA	North America	North America	global_north	Scaffold	3064919	6.49	Bvanc_JDL1245		SUBSPECIES	species	282133710	8.45	2020-04-03	Illumina NovaSeq; Oxford Nanopore GridION	long	2021_January	Bombus vancouverensis nearcticus isolate:JDL1245 Genome sequencing and assembly
207650	Eukaryota	Arthropoda	Insecta	Hymenoptera	Apidae	Bombus	Bombus vosnesenskii	GENOME_GFF	GCF_011952255.1	University of Alabama	USA	North America	North America	global_north	Scaffold	2733020	6.44	Bvos_JDL3184-5_v1.1		SPECIES	species	275577952	8.44	2020-04-03	Illumina HiSeq; Oxford Nanopore GridION	long	2021_January	Bombus vosnesenskii Genome sequencing and assembly
395577	Eukaryota	Arthropoda	Insecta	Hymenoptera	Apidae	Bombus	Bombus waltoni		GCA_014737395.1	Chinese Academy of Agricultural Sciences	China	Asia	Asia	global_south	Scaffold	1152409	6.06	ASM1473739v1		SPECIES	species	231149577	8.36	2020-09-24	Illumina HiSeq	short	2021_January	Genus-wide characterization of bumblebee genomes provides insights into their evolution and variation in ecological and behavioral traits Genome sequencing and assembly
78185	Eukaryota	Arthropoda	Insecta	Hymenoptera	Apidae	Ceratina	Ceratina australensis		GCA_004307685.1	University of New Hampshire	USA	North America	North America	global_north	Scaffold	12363	4.09	ASM430768v1		SPECIES	species	219302412	8.34	2019-02-27	Illumina HiSeq	short	2021_January	Ceratina australensis transcriptome caRNA02
156304	Eukaryota	Arthropoda	Insecta	Hymenoptera	Apidae	Ceratina	Ceratina calcarata	GENOME_GFF	GCF_001652005.1	University of New Hampshire	USA	North America	North America	global_north	Scaffold	23399	4.37	ASM165200v1		SPECIES	species	199936949	8.3	2016-05-25	Illumina HiSeq	short	2021_January	Ceratina calcarata isolate:Rehan_Ccalc_2016 Genome sequencing and assembly
516756	Eukaryota	Arthropoda	Insecta	Hymenoptera	Apidae	Eufriesea	Eufriesea mexicana	GENOME_GFF	GCF_001483705.1	BGI	China	Asia	Asia	global_south	Scaffold	38936	4.59	ASM148370v1		SPECIES	species	596278454	8.78	2016-05-09	Illumina HiSeq	short	2021_January	Eufriesea mexicana isolate:0111107269 Genome sequencing and assembly
1507135	Eukaryota	Arthropoda	Insecta	Hymenoptera	Apidae	Euglossa	Euglossa dilemma		GCA_002201625.1	University of California, Davis	USA	North America	North America	global_north	Scaffold	12398	4.09	Edil_v1.0	dilemma orchid bee	SPECIES	species	588199719	8.77	2017-06-20	Illumina HiSeq	short	2021_January	Euglossa dilemma isolate:1 Genome sequencing and assembly
561572	Eukaryota	Arthropoda	Insecta	Hymenoptera	Apidae	Frieseomelitta	Frieseomelitta varia	GENOME_GFF	GCA_011392965.1	University of Sao Paulo	Brazil	South America	South America	global_south	Scaffold	98566	4.99	Fvar_1.2		SPECIES	species	275421029	8.44	2020-03-17	Illumina HiSeq	short	2021_January	Frieseomelitta varia isolate:USP_RPSP 00005682 Genome sequencing and assembly
597456	Eukaryota	Arthropoda	Insecta	Hymenoptera	Apidae	Habropoda	Habropoda laboriosa	GENOME_GFF	GCF_001263275.1	BGI	China	Asia	Asia	global_south	Scaffold	22370	4.35	ASM126327v1		SPECIES	species	296954667	8.47	2015-08-13	Illumina HiSeq	short	2021_January	Habropoda laboriosa Genome sequencing and assembly
2004999	Eukaryota	Arthropoda	Insecta	Hymenoptera	Apidae	Lepidotrigona	Lepidotrigona ventralis		GCA_002806875.1	Genomics BioSci &amp; Tech Co., Ltd.	Taiwan	Asia	Asia	global_north	Scaffold	6124	3.79	ASM280687v1		SUBSPECIES	species	333080613	8.52	2017-12-04	Illumina MiSeq; Illumina NextSeq 500	short	2021_January	Lepidotrigona ventralis hoosana isolate:GBST1 Genome sequencing and assembly
166423	Eukaryota	Arthropoda	Insecta	Hymenoptera	Apidae	Melipona	Melipona quadrifasciata	GENOME_GFF	GCA_001276565.1	BGI	China	Asia	Asia	global_south	Scaffold	12520	4.1	ASM127656v1		SPECIES	species	256302695	8.41	2015-09-04	Illumina HiSeq	short	2021_January	Melipona quadrifasciata isolate:0111107301 Genome sequencing and assembly
601510	Eukaryota	Arthropoda	Insecta	Hymenoptera	Apidae	Nomada	Nomada fabriciana		GCA_907165295.1	WELLCOME SANGER INSTITUTE	United Kingdom	Europe	Europe	global_north	Chromosome	13396754	7.127	iyNomFabr1.1		SPECIES	species	233584371	8.36844	2021-05-17	N/A	none	2021_June	Nomada fabriciana (Fabricius' nomad bee) genome assembly, iyNomFabr1
148810	Eukaryota	Arthropoda	Insecta	Hymenoptera	Apidae	Tetragonula	Tetragonula carbonaria		GCA_010645115.1	The University of Queensland	Australia	Oceania	Oceania	global_north	Contig	13590	4.13	Tetragonula_carbonaria_1.1		SPECIES	species	299550189	8.48	2020-02-14	Illumina HiSeq	short	2021_January	Tetragonula carbonaria isolate:newcomen_st_2017 Genome sequencing and assembly
270525	Eukaryota	Arthropoda	Insecta	Hymenoptera	Apidae	Tetragonula	Tetragonula clypearis		GCA_010645135.1	The University of Queensland	Australia	Oceania	Oceania	global_north	Contig	14852	4.17	Tetragonula_clypearis_1.1		SPECIES	species	294049662	8.47	2020-02-14	Illumina HiSeq	short	2021_January	Tetragonula clypearis isolate:M-2018-01 Genome sequencing and assembly
597209	Eukaryota	Arthropoda	Insecta	Hymenoptera	Apidae	Tetragonula	Tetragonula davenporti		GCA_010645165.1	The University of Queensland	Australia	Oceania	Oceania	global_north	Contig	18510	4.27	Tetragonula_davenporti_1.1		SPECIES	species	284611473	8.45	2020-02-14	Illumina HiSeq	short	2021_January	Tetragonula davenporti isolate:gold-coast Genome sequencing and assembly
270528	Eukaryota	Arthropoda	Insecta	Hymenoptera	Apidae	Tetragonula	Tetragonula hockingsi		GCA_010645185.1	The University of Queensland	Australia	Oceania	Oceania	global_north	Contig	10501	4.02	Tetragonula_hockingsi_1.1		SPECIES	species	307102115	8.49	2020-02-14	Illumina HiSeq	short	2021_January	Tetragonula hockingsi isolate:newcomen_st_2017 Genome sequencing and assembly
270529	Eukaryota	Arthropoda	Insecta	Hymenoptera	Apidae	Tetragonula	Tetragonula mellipes		GCA_011634685.1	The University of Queensland	Australia	Oceania	Oceania	global_north	Contig	16398	4.21	Tetragonula_mellipes1_1.1		SPECIES	species	337571621	8.53	2020-03-23	Illumina HiSeq	short	2021_January	Tetragonula mellipes isolate:M-2017-04 Genome sequencing and assembly
863708	Eukaryota	Arthropoda	Insecta	Hymenoptera	Bethylidae	Goniozus	Goniozus legneri		GCA_003055095.1	VU University Amsterdam	Netherlands	Europe	Europe	global_north	Scaffold	37816	4.58	ASM305509v1		SPECIES	species	140141882	8.15	2018-04-17	Illumina HiSeq	short	2021_January	Insect Parasitoid Genome sequencing and assembly
37627	Eukaryota	Arthropoda	Insecta	Hymenoptera	Braconidae	Aphidius	Aphidius ervi		GCA_011426455.1	University of Potsdsam	Germany	Europe	Europe	global_north	Scaffold	25199	4.4	ASM1142645v1		SPECIES	species	138951524	8.14	2020-03-18	Illumina HiSeq + PacBio RSII	long	2021_January	Comparative genomics of two aphid parasitoids with extreme codon bias
684658	Eukaryota	Arthropoda	Insecta	Hymenoptera	Braconidae	Aphidius	Aphidius gifuensis	GENOME_GFF	GCA_014905175.1	CAU	USA	North America	North America	global_north	Chromosome	3929594	6.59	ASM1490517v1		SPECIES	species	156944493	8.2	2020-10-21	Oxford Nanopore GridION	long	2021_January	Aphidius gifuensis Genome sequencing and assembly
554476	Eukaryota	Arthropoda	Insecta	Hymenoptera	Braconidae	Asobara	Asobara japonica		GCA_017141405.1	DroParCon	Netherlands	Europe	Europe	global_north	Contig	1651859	6.21797	ASM1714140v1		SPECIES	species	270937257	8.43287	2021-03-02	PacBio RSII	long	2021_June	Parasitoid wasp Asobara sequencing
460826	Eukaryota	Arthropoda	Insecta	Hymenoptera	Braconidae	Chelonus	Chelonus insularis	GENOME_GFF	GCF_013357705.1	University of Georgia, Athens	USA	North America	North America	global_north	Scaffold	1162728	6.07	ASM1335770v1		SPECIES	species	135730493	8.13	2020-06-17	Illumina NextSeq; PacBio Sequel	long	2021_January	Chelonus insularis isolate:UGA/USDA-ARS -01 Genome sequencing and assembly
89804	Eukaryota	Arthropoda	Insecta	Hymenoptera	Braconidae	Cotesia	Cotesia chilonis		GCA_018835575.1	Zhejiang University	China	Asia	Asia	global_south	Scaffold	1605217	6.20553	Cchi_ZJU_1.0		SPECIES	species	189510483	8.27763	2021-06-10	Illumina HiSeq; PacBio	long	2021_June	Cotesia chilonis isolate:zju Genome sequencing and assembly
217443	Eukaryota	Arthropoda	Insecta	Hymenoptera	Braconidae	Cotesia	Cotesia vestalis		GCA_000956155.1	Andong National University	South Korea	Asia	Asia	global_north	Contig	46055	4.66	ASM95615v1	diamondback moth parasitoid	SPECIES	species	186103588	8.27	2015-03-18	Illumina HiSeq	short	2021_January	Cotesia vestalis isolate:ANU101 Genome sequencing
454923	Eukaryota	Arthropoda	Insecta	Hymenoptera	Braconidae	Diachasma	Diachasma alloeum	GENOME_GFF	GCF_001412515.2	University of Illinois at Urbana-Champaign	USA	North America	North America	global_north	Scaffold	45480	4.66	Dall2.0		SPECIES	species	384371871	8.58	2019-03-06	Illumina HiSeq; Illumina TSLR	short	2021_January	Diachasma alloeum isolate:Michigan Genome sequencing and assembly
64838	Eukaryota	Arthropoda	Insecta	Hymenoptera	Braconidae	Fopius	Fopius arisanus	GENOME_GFF	GCF_000806365.1	USDA ARS	USA	North America	North America	global_north	Scaffold	51867	4.71	ASM80636v1		SPECIES	species	153631861	8.19	2014-12-23	Illumina HiSeq	short	2021_January	Fopius arisanus strain:USDA-PBARC FA_bdor Genome sequencing and assembly
75917	Eukaryota	Arthropoda	Insecta	Hymenoptera	Braconidae	Lysiphlebus	Lysiphlebus fabarum		GCA_011426435.1	University of Potsdsam	Germany	Europe	Europe	global_north	Contig	216143	5.33	ASM1142643v1		SPECIES	species	140705580	8.15	2020-03-18	Illumina MiSeq; PacBio RS	long	2021_January	Comparative genomics of two aphid parasitoids with extreme codon bias
535359	Eukaryota	Arthropoda	Insecta	Hymenoptera	Braconidae	Macrocentrus	Macrocentrus cingulum		GCA_002156465.1	Institute of Insect Sciences	China	Asia	Asia	global_south	Contig	65089	4.81	MCINOGS1.0		SPECIES	species	127916415	8.11	2017-05-22	Illumina HiSeq	short	2021_January	Macrocentrus cingulum isolate:Zhongshan Genome sequencing and assembly
69319	Eukaryota	Arthropoda	Insecta	Hymenoptera	Braconidae	Microplitis	Microplitis demolitor	GENOME_GFF	GCF_000572035.2	University of Illinois at Urbana-Champaign	USA	North America	North America	global_north	Scaffold	14116	4.15	Mdem2		SPECIES	species	241190213	8.38	2015-10-07	Illumina HiSeq	short	2021_January	Microplitis demolitor strain:Queensland-Clemson subculture Genome sequencing and assembly
211228	Eukaryota	Arthropoda	Insecta	Hymenoptera	Cephidae	Cephus	Cephus cinctus	GENOME_GFF	GCF_000341935.1	University of Illinois at Urbana-Champaign	USA	North America	North America	global_north	Scaffold	44905	4.65	Ccin1	wheat stem sawfly	SPECIES	species	162226239	8.21	2014-07-09	Illumina GAII; Illumina GAIIx; Illumina HiSeq	short	2021_January	Wheatstem sawfly Cephus cinctus Genome Sequencing
935657	Eukaryota	Arthropoda	Insecta	Hymenoptera	Colletidae	Colletes	Colletes gigas		GCA_013123115.1	Institute of Zoology, Chinese Academy of Sciences	China	Asia	Asia	global_south	Scaffold	6455398	6.81	ASM1312311v1		SPECIES	species	273056604	8.44	2020-05-19	PacBio Sequel	long	2021_January	Colletes gigas isolate:AHSC1104 Genome sequencing and assembly
75169	Eukaryota	Arthropoda	Insecta	Hymenoptera	Cynipidae	Andricus	Andricus grossulariae		GCA_011634705.1	IRIDIAN GENOMES	USA	North America	North America	global_north	Scaffold	50606	4.7	ASM1163470v1		SPECIES	species	1412754889	9.15	2020-03-23	Illumina	short	2021_January	Andricus grossulariae
2302820	Eukaryota	Arthropoda	Insecta	Hymenoptera	Cynipidae	Andricus	Andricus quercuslanigera		GCA_010014905.1	IRIDIAN GENOMES	USA	North America	North America	global_north	Scaffold	44534	4.65	ASM1001490v1		SPECIES	species	1336778427	9.13	2020-01-30	Illumina	short	2021_January	Andricus quercuslanigera
1159321	Eukaryota	Arthropoda	Insecta	Hymenoptera	Cynipidae	Belonocnema	Belonocnema treatae	GENOME_GFF	GCF_010883055.1	University of Georgia	USA	North America	North America	global_north	Chromosome	19588	4.29	B_treatae_v1		SPECIES	species	1538686255	9.19	2020-02-21	Illumina HiSeq	short	2021_January	Belonocnema treatae isolate:2016_QV_RU_SX_M_011 Genome sequencing and assembly
2603378	Eukaryota	Arthropoda	Insecta	Hymenoptera	Cynipidae	Callirhytis	Callirhytis valhalla		GCA_011762715.1	IRIDIAN GENOMES	USA	North America	North America	global_north	Scaffold	22387	4.35	ASM1176271v1		SPECIES	species	1117281825	9.05	2020-03-27	Illumina	short	2021_January	Callirhytis valhalla
351381	Eukaryota	Arthropoda	Insecta	Hymenoptera	Cynipidae	Neuroterus	Neuroterus quercusbaccarum		GCA_900490065.1	INSTITUTE OF EVOLUTIONARY BIOLOGY	United Kingdom	Europe	Europe	global_north	Scaffold	1019	3.01	Neuqba		SPECIES	species	2569683019	9.41	2018-12-04	N/A	none	2021_January	Genome assemblies for: Whole genome data reveal the complex history of a diverse ecological community
2006715	Eukaryota	Arthropoda	Insecta	Hymenoptera	Cynipidae	Synergus	Synergus gifuensis		GCA_904066015.1	NATURHISTORISKA RIKSMUSEET	Sweden	Europe	Europe	global_north	Scaffold	28940	4.46	P7705_102_v2		SPECIES	species	276059795	8.44	2020-09-02	N/A	none	2021_January	Sequencing of Synergus itoensis and Synergus gifuensis
2006714	Eukaryota	Arthropoda	Insecta	Hymenoptera	Cynipidae	Synergus	Synergus itoensis		GCA_904066005.1	NATURHISTORISKA RIKSMUSEET	Sweden	Europe	Europe	global_north	Scaffold	26320	4.42	P7705_101_v2		SPECIES	species	266041981	8.42	2020-09-02	N/A	none	2021_January	Sequencing of Synergus itoensis and Synergus gifuensis
452695	Eukaryota	Arthropoda	Insecta	Hymenoptera	Cynipidae	Synergus	Synergus japonicus		GCA_900474275.1	INSTITUTE OF EVOLUTIONARY BIOLOGY	United Kingdom	Europe	Europe	global_north	Scaffold	55627	4.75	Synjap		SPECIES	species	226414463	8.35	2018-06-30	N/A	none	2021_January	Genome assemblies for: Whole genome data reveal the complex history of a diverse ecological community
331713	Eukaryota	Arthropoda	Insecta	Hymenoptera	Cynipidae	Synergus	Synergus umbraculus		GCA_900474325.1	INSTITUTE OF EVOLUTIONARY BIOLOGY	United Kingdom	Europe	Europe	global_north	Scaffold	42371	4.63	Sumb		SPECIES	species	235334141	8.37	2018-06-30	N/A	none	2021_January	Genome assemblies for: Whole genome data reveal the complex history of a diverse ecological community
441921	Eukaryota	Arthropoda	Insecta	Hymenoptera	Diprionidae	Neodiprion	Neodiprion lecontei	GENOME_GFF	GCF_001263575.1	University of Kentucky	USA	North America	North America	global_north	Scaffold	87373	4.94	Nlec1.0	redheaded pine sawfly	SPECIES	species	239677193	8.38	2015-08-10	Illumina HiSeq	short	2021_January	Neodiprion lecontei Genome sequencing and assembly
441929	Eukaryota	Arthropoda	Insecta	Hymenoptera	Diprionidae	Neodiprion	Neodiprion pinetum		GCA_004916985.1	University of Kentucky	USA	North America	North America	global_north	Scaffold	15816	4.2	UKY_Npine_v1	white pine sawfly	SPECIES	species	269775091	8.43	2019-04-26	Illumina HiSeq	short	2021_January	Neodiprion pinetum isolate:NP003.3g2 Genome sequencing and assembly
2808949	Eukaryota	Arthropoda	Insecta	Hymenoptera	Dryinidae	Gonatopus	Gonatopus flavifemur		GCA_018340375.1	zhejiang university	China	Asia	Asia	global_south	Scaffold	35138189	7.54578	Gfla_zju_1.0		SPECIES	species	636540065	8.80383	2021-05-11	Oxford Nanopore; Illumina HiSeq	long	2021_June	Gonatopus flavifemur Genome sequencing and assembly
29053	Eukaryota	Arthropoda	Insecta	Hymenoptera	Encyrtidae	Copidosoma	Copidosoma floridanum	GENOME_GFF	GCF_000648655.2	The i5k Initiative	USA	North America	North America	global_north	Scaffold	40744	4.61	Cflo_2.0		SPECIES	species	553956141	8.74	2017-12-12	Illumina	short	2021_January	Copidosoma floridanum Genome sequencing and assembly
2740161	Eukaryota	Arthropoda	Insecta	Hymenoptera	Eupelmidae	Anastatus	Anastatus disparis		GCA_017163975.1	Anhui Normal University	China	Asia	Asia	global_south	Contig	5041440	6.70255	ASM1716397v1		SPECIES	species	939582303	8.97293	2021-03-04	Oxford Nanopore	long	2021_June	Anastatus disparis Genome sequencing and assembly
909778	Eukaryota	Arthropoda	Insecta	Hymenoptera	Eupelmidae	Eupelmus	Eupelmus annulatus		GCA_900480025.1	INSTITUTE OF EVOLUTIONARY BIOLOGY	United Kingdom	Europe	Europe	global_north	Scaffold	28345	4.45	Eann		SPECIES	species	314961079	8.5	2018-07-01	N/A	none	2021_January	Genome assemblies for: Whole genome data reveal the complex history of a diverse ecological community
310279	Eukaryota	Arthropoda	Insecta	Hymenoptera	Eupelmidae	Eupelmus	Eupelmus urozonus		GCA_900480035.1	INSTITUTE OF EVOLUTIONARY BIOLOGY	United Kingdom	Europe	Europe	global_north	Scaffold	17904	4.25	Euro		SPECIES	species	376747980	8.58	2018-07-06	N/A	none	2021_January	Genome assemblies for: Whole genome data reveal the complex history of a diverse ecological community
1172129	Eukaryota	Arthropoda	Insecta	Hymenoptera	Eurytomidae	Eurytoma	Eurytoma adleriae		GCA_900480045.1	INSTITUTE OF EVOLUTIONARY BIOLOGY	United Kingdom	Europe	Europe	global_north	Scaffold	34678	4.54	Eadl		SPECIES	species	314665288	8.5	2018-12-05	N/A	none	2021_January	Genome assemblies for: Whole genome data reveal the complex history of a diverse ecological community
261815	Eukaryota	Arthropoda	Insecta	Hymenoptera	Eurytomidae	Eurytoma	Eurytoma brunniventris		GCA_900475205.1	INSTITUTE OF EVOLUTIONARY BIOLOGY	United Kingdom	Europe	Europe	global_north	Scaffold	12988	4.11	Ebru		SPECIES	species	321460311	8.51	2018-12-05	N/A	none	2021_January	Genome assemblies for: Whole genome data reveal the complex history of a diverse ecological community
1922239	Eukaryota	Arthropoda	Insecta	Hymenoptera	Figitidae	Ganaspis	Ganaspis brasiliensis		GCA_009823575.1	Universite Lyon 1	France	Europe	Europe	global_north	Scaffold	4255	3.63	CNRS_Gbra_1.0		SPECIES	species	821362844	8.91	2019-12-31	Illumina HiSeq	short	2021_January	Ganaspis brasiliensis strain:Va Genome sequencing and assembly
2665449	Eukaryota	Arthropoda	Insecta	Hymenoptera	Figitidae	Ganaspis	Ganaspis sp. Gsp50		GCA_011057455.1	Universite Lyon 1	France	Europe	Europe	global_north	Scaffold	5425	3.73	ASM1105745v1		SPECIES	species	530293777	8.72	2020-03-02	Illumina HiSeq	short	2021_January	Ganaspis sp. Gsp50 Genome sequencing and assembly
63433	Eukaryota	Arthropoda	Insecta	Hymenoptera	Figitidae	Leptopilina	Leptopilina boulardi		GCA_011634795.1	CSIR - Centre for Cellular and Molecular Biology	India	Asia	SE Asia	global_south	Scaffold	185141	5.27	ASM1163479v1		SPECIES	species	375718377	8.57	2020-03-23	Illumina HiSeq; PacBio	long	2021_January	Leptopilina boulardi isolate:Lb17 Genome sequencing and assembly
63434	Eukaryota	Arthropoda	Insecta	Hymenoptera	Figitidae	Leptopilina	Leptopilina clavipes		GCA_001855655.1	Leiden University Medical Center	Netherlands	Europe	Europe	global_north	Scaffold	8276	3.92	ASM185565v1		SPECIES	species	255343917	8.41	2016-10-28	Illumina HiSeq; PacBio	long	2021_January	Leptopilina clavipes strain:GBW and endosymbiont Genome sequencing and assembly
63436	Eukaryota	Arthropoda	Insecta	Hymenoptera	Figitidae	Leptopilina	Leptopilina heterotoma		GCA_015476425.1	Institute of Plant Physiology and Ecology,SIBS,CAS	China	Asia	Asia	global_south	Contig	2183205	6.34	ASM1547642v1		SPECIES	species	484694486	8.69	2020-11-15	PacBio Sequel	long	2021_January	Genome and transcriptome sequencing data of Leptopilina heterotoma
2715315	Eukaryota	Arthropoda	Insecta	Hymenoptera	Formicidae	Acromyrmex	Acromyrmex charruanus	GENOME_GFF	GCA_017607545.1	BGI	China	Asia	Asia	global_south	Scaffold	34925	4.54314	ASM1760754v1		SPECIES	species	296539234	8.47208	2021-03-29	Complete Genomics	short	2021_June	Project of the leaf-cutting ants
103372	Eukaryota	Arthropoda	Insecta	Hymenoptera	Formicidae	Acromyrmex	Acromyrmex echinatior	GENOME_GFF	GCF_000204515.1	Beijing Genomics Institute, Shenzhen	China	Asia	Asia	global_south	Scaffold	80630	4.91	Aech_3.9	Panamanian leafcutter ant	SPECIES	species	295944863	8.47	2011-05-03	Illumina HiSeq 2000	short	2021_January	Acromyrmex echinatior genome sequencing project.
230685	Eukaryota	Arthropoda	Insecta	Hymenoptera	Formicidae	Acromyrmex	Acromyrmex heyeri	GENOME_GFF	GCA_017607565.1	BGI	China	Asia	Asia	global_south	Scaffold	10811	4.03387	ASM1760756v1		SPECIES	species	295598610	8.4707	2021-03-29	Complete Genomics	short	2021_June	Project of the leaf-cutting ants
230686	Eukaryota	Arthropoda	Insecta	Hymenoptera	Formicidae	Acromyrmex	Acromyrmex insinuator	GENOME_GFF	GCA_017607455.1	BGI	China	Asia	Asia	global_south	Scaffold	39949	4.60151	ASM1760745v1		SPECIES	species	294656391	8.46932	2021-03-29	Complete Genomics	short	2021_June	Project of the leaf-cutting ants
602585	Eukaryota	Arthropoda	Insecta	Hymenoptera	Formicidae	Aphaenogaster	Aphaenogaster ashmeadi		GCA_003063805.1	Harvard University	USA	North America	North America	global_north	Scaffold	21672	4.34	AZXXQ		SPECIES	species	310333780	8.49	2018-04-23	Illumina Hi-Seq 2500	short	2021_January	Draft Aphaenogaster genomes
602633	Eukaryota	Arthropoda	Insecta	Hymenoptera	Formicidae	Aphaenogaster	Aphaenogaster floridana		GCA_003063835.1	Harvard University	USA	North America	North America	global_north	Scaffold	23448	4.37	AZXXR		SPECIES	species	382861007	8.58	2018-04-23	Illumina Hi-Seq 2500	short	2021_January	Draft Aphaenogaster genomes
602636	Eukaryota	Arthropoda	Insecta	Hymenoptera	Formicidae	Aphaenogaster	Aphaenogaster fulva		GCA_003063765.1	Harvard University	USA	North America	North America	global_north	Scaffold	15753	4.2	AZXXP		SPECIES	species	346134187	8.54	2018-04-23	Illumina Hi-Seq 2500	short	2021_January	Draft Aphaenogaster genomes
602682	Eukaryota	Arthropoda	Insecta	Hymenoptera	Formicidae	Aphaenogaster	Aphaenogaster miamiana		GCA_003063725.1	Harvard University	USA	North America	North America	global_north	Scaffold	20738	4.32	AZXXO		SPECIES	species	342642954	8.53	2018-04-23	Illumina Hi-Seq 2500	short	2021_January	Draft Aphaenogaster genomes
602698	Eukaryota	Arthropoda	Insecta	Hymenoptera	Formicidae	Aphaenogaster	Aphaenogaster picea		GCA_003063865.1	Harvard University	USA	North America	North America	global_north	Scaffold	15430	4.19	AZXXN		SPECIES	species	386044929	8.59	2018-04-23	Illumina Hi-Seq 2500	short	2021_January	Draft Aphaenogaster genomes
500656	Eukaryota	Arthropoda	Insecta	Hymenoptera	Formicidae	Aphaenogaster	Aphaenogaster rudis		GCA_003063745.1	Harvard University	USA	North America	North America	global_north	Scaffold	18941	4.28	AZXXM		SPECIES	species	429703865	8.63	2018-04-23	Illumina Hi-Seq 2500	short	2021_January	Draft Aphaenogaster genomes
12957	Eukaryota	Arthropoda	Insecta	Hymenoptera	Formicidae	Atta	Atta cephalotes	GENOME_GFF	GCF_000143395.1	Genome Sequencing Center (GSC) at Washington University (WashU) School of Medicine	USA	North America	North America	global_north	Scaffold	14798	4.17	Attacep1.0		SPECIES	species	317671980	8.5	2010-07-06	454 Titanium including shotgun, 8-kbp and 20-kbp paired-end sequencing datasets	short	2021_January	Atta cephalotes genome sequencing project
520822	Eukaryota	Arthropoda	Insecta	Hymenoptera	Formicidae	Atta	Atta colombica	GENOME_GFF	GCF_001594045.1	BGI	China	Asia	Asia	global_south	Scaffold	15290	4.18	Acol1.0		SPECIES	species	291257934	8.46	2016-03-25	Illumina HiSeq	short	2021_January	Atta colombica isolate:Treedump-2 Genome sequencing and assembly
493209	Eukaryota	Arthropoda	Insecta	Hymenoptera	Formicidae	Atta	Atta texana		GCA_004480015.1	University of Texas at Austin	USA	North America	North America	global_north	Scaffold	6806	3.83	UT_Atex_0.2		SPECIES	species	286872587	8.46	2019-03-27	Illumina HiSeq	short	2021_January	Atta texana isolate:BFLM02 Genome sequencing and assembly
104421	Eukaryota	Arthropoda	Insecta	Hymenoptera	Formicidae	Camponotus	Camponotus floridanus	GENOME_GFF	GCF_003227725.1	University of Pennsylvania	USA	North America	North America	global_north	Scaffold	1278439	6.11	Cflo_v7.5	Florida carpenter ant	SPECIES	species	284009182	8.45	2018-06-14	PacBio	long	2021_January	Resequencing and reassembly of Harpegnathos saltator and Camponotus genomes using PacBio sequencing
1086592	Eukaryota	Arthropoda	Insecta	Hymenoptera	Formicidae	Cataglyphis	Cataglyphis hispanica		GCA_004195275.1	Universite Libre de Bruxelles	Belgium	Europe	Europe	global_north	Scaffold	11959	4.08	ASM419527v1		SPECIES	species	198942706	8.3	2019-02-15	Illumina HiSeq	short	2021_January	Evolution of hybridogenetic lineages in Cataglyphis ants
72791	Eukaryota	Arthropoda	Insecta	Hymenoptera	Formicidae	Cataglyphis	Cataglyphis niger		GCA_004329405.1	University of Haifa	Israel	Asia	Middle East	global_north	Scaffold	15276	4.18	Cnig_gn1	desert ant	SPECIES	species	295977620	8.47	2019-03-06	Illumina HiSeq	short	2021_January	Cataglyphis niger isolate:BZT_M4B Genome sequencing and assembly
531929	Eukaryota	Arthropoda	Insecta	Hymenoptera	Formicidae	Crematogaster	Crematogaster levior		GCA_901521435.1	Senckenber Biodiversity and Climate Research Centre Frankfurt	Germany	Europe	Europe	global_north	Scaffold	255727	5.41	Clev_1.0		SPECIES	species	326199551	8.51	2019-07-16	N/A	none	2021_January	Assembly and functional annotation of the Crematogaster levior genome
456900	Eukaryota	Arthropoda	Insecta	Hymenoptera	Formicidae	Cyphomyrmex	Cyphomyrmex costatus	GENOME_GFF	GCF_001594065.1	BGI	China	Asia	Asia	global_south	Scaffold	74312	4.87	Ccosl1.0		SPECIES	species	300316566	8.48	2016-03-25	Illumina HiSeq	short	2021_January	Cyphomyrmex costatus isolate:MS0001 Genome sequencing and assembly
609295	Eukaryota	Arthropoda	Insecta	Hymenoptera	Formicidae	Dinoponera	Dinoponera quadriceps	GENOME_GFF	GCF_001313825.1	CRG-Centre for Genomic Regulation	Spain	Europe	Europe	global_north	Scaffold	29911	4.48	ASM131382v1		SPECIES	species	259665865	8.41	2015-10-13	Illumina HiSeq	short	2021_January	Dinoponera quadriceps isolate:SergipeBrazil2010 Genome sequencing and assembly
72781	Eukaryota	Arthropoda	Insecta	Hymenoptera	Formicidae	Formica	Formica exsecta	GENOME_GFF	GCF_003651465.1	Centre of Excellence in Biological interactions, University of Helsinki	Finland	Europe	Europe	global_north	Scaffold	24299	4.39	ASM365146v1		SPECIES	species	277633851	8.44	2018-10-15	Illumina HiSeq	short	2021_January	Formica exsecta isolate:Colony F162 Genome sequencing and assembly
208979	Eukaryota	Arthropoda	Insecta	Hymenoptera	Formicidae	Formica	Formica selysi		GCA_009859135.1	University of California Riverside	USA	North America	North America	global_north	Chromosome	5698920	6.76	ASM985913v1		SPECIES	species	290452129	8.46	2020-01-14	PacBio	long	2021_January	Formica selysi isolate:DE90_pool_M Genome sequencing and assembly
610380	Eukaryota	Arthropoda	Insecta	Hymenoptera	Formicidae	Harpegnathos	Harpegnathos saltator	GENOME_GFF	GCF_003227715.1	University of Pennsylvania	USA	North America	North America	global_north	Scaffold	911506	5.96	Hsal_v8.5	Jerdon's jumping ant	SPECIES	species	334536844	8.52	2018-06-14	PacBio	long	2021_January	Resequencing and reassembly of Harpegnathos saltator and Camponotus genomes using PacBio sequencing
67767	Eukaryota	Arthropoda	Insecta	Hymenoptera	Formicidae	Lasius	Lasius niger	GENOME_GFF	GCA_001045655.1	Lomonosov Moscow State University	Russia	Europe	Europe	global_north	Scaffold	17048	4.23	ASM104565v1		SPECIES	species	236236391	8.37	2015-07-02	Illumina HiSeq	short	2021_January	Lasius niger Genome sequencing and assembly
83485	Eukaryota	Arthropoda	Insecta	Hymenoptera	Formicidae	Linepithema	Linepithema humile	GENOME_GFF	GCF_000217595.1	The Ant Genomics Consortium	USA	North America	North America	global_north	Scaffold	35858	4.55	Lhum_UMD_V04	Argentine ant	SPECIES	species	219500750	8.34	2011-06-10	454; Illumina	short	2021_January	Linepithema humile genome sequencing project
307658	Eukaryota	Arthropoda	Insecta	Hymenoptera	Formicidae	Monomorium	Monomorium pharaonis	GENOME_GFF	GCF_013373865.1	BGI	China	Asia	Asia	global_south	Chromosome	1861574	6.27	ASM1337386v2	pharaoh ant	SPECIES	species	325506644	8.51	2020-08-14	PacBio Sequel	long	2021_January	Monomorium pharaonis Genome sequencing and assembly
613905	Eukaryota	Arthropoda	Insecta	Hymenoptera	Formicidae	Nylanderia	Nylanderia fulva	GENOME_GFF	GCF_005281655.1	Global Ant Genomics Alliance	USA	North America	North America	global_north	Scaffold	320712	5.51	TAMU_Nfulva_1.0		SPECIES	species	375107333	8.57	2019-05-13	Illumina MiSeq; Illumina TruSeq Synthetic Long-Read; Oxford Nanopore MinION; PacBio Sequel	long	2021_January	Nylanderia fulva isolate:TAMU-Nful-2015 Genome sequencing and assembly
486640	Eukaryota	Arthropoda	Insecta	Hymenoptera	Formicidae	Odontomachus	Odontomachus brunneus	GENOME_GFF	GCF_010583005.1	University of Illinois at Urbana-Champaign	USA	North America	North America	global_north	Scaffold	22002	4.34	Obru_v1		SPECIES	species	393036571	8.59	2020-02-13	Illumina HiSeq	short	2021_January	Odontomachus brunneus whole genome sequencing
2015173	Eukaryota	Arthropoda	Insecta	Hymenoptera	Formicidae	Ooceraea	Ooceraea biroi	GENOME_GFF	GCF_003672135.1	The Rockefeller University	USA	North America	North America	global_north	Chromosome	3735272	6.57	Obir_v5.4	clonal raider ant	SPECIES	species	223876465	8.35	2018-10-23	PacBio; Oxford Nanopore; Illumina NextSeq	long	2021_January	Long read sequencing of the clonal raider ant genome
144034	Eukaryota	Arthropoda	Insecta	Hymenoptera	Formicidae	Pogonomyrmex	Pogonomyrmex barbatus	GENOME_GFF	GCF_000187915.1	The Ant Genomics Consortium	USA	North America	North America	global_north	Scaffold	11605	4.06	Pbar_UMD_V03	red harvester ant	SPECIES	species	235645958	8.37	2011-02-04	454	short	2021_January	Pogonomyrmex barbatus genome sequencing project
144036	Eukaryota	Arthropoda	Insecta	Hymenoptera	Formicidae	Pogonomyrmex	Pogonomyrmex californicus		GCA_017141365.1	University of Muenster WWU	Germany	Europe	Europe	global_north	Scaffold	36058	4.557	WWU_Pcal_1.0		SPECIES	species	241054575	8.38212	2021-03-02	10x Genomics	short	2021_June	Pogonomyrmex californicus Genome Assembly
621737	Eukaryota	Arthropoda	Insecta	Hymenoptera	Formicidae	Pseudoatta	Pseudoatta argentina	GENOME_GFF	GCA_017607525.1	BGI	China	Asia	Asia	global_south	Scaffold	18031	4.25602	ASM1760752v1		SPECIES	species	280199293	8.44747	2021-03-29	Complete Genomics	short	2021_June	Project of the leaf-cutting ants
292152	Eukaryota	Arthropoda	Insecta	Hymenoptera	Formicidae	Pseudomyrmex	Pseudomyrmex concolor		GCA_014839585.1	Field Museum of Natural History	USA	North America	North America	global_north	Scaffold	14566	4.16	ASM1483958v1		SPECIES	species	196807752	8.29	2020-09-30	Illumina	short	2021_January	Pseudomyrmex gracilis Genome sequencing and assembly
292154	Eukaryota	Arthropoda	Insecta	Hymenoptera	Formicidae	Pseudomyrmex	Pseudomyrmex cubaensis		GCA_014825685.1	Field Museum of Natural History	USA	North America	North America	global_north	Scaffold	33812	4.53	ASM1482568v1		SPECIES	species	204624832	8.31	2020-09-30	Illumina	short	2021_January	Pseudomyrmex gracilis Genome sequencing and assembly
292155	Eukaryota	Arthropoda	Insecta	Hymenoptera	Formicidae	Pseudomyrmex	Pseudomyrmex dendroicus		GCA_014825645.1	Field Museum of Natural History	USA	North America	North America	global_north	Scaffold	19353	4.29	ASM1482564v1		SPECIES	species	206595161	8.32	2020-09-30	Illumina	short	2021_January	Pseudomyrmex gracilis Genome sequencing and assembly
600709	Eukaryota	Arthropoda	Insecta	Hymenoptera	Formicidae	Pseudomyrmex	Pseudomyrmex elongatus		GCA_014825605.1	Field Museum of Natural History	USA	North America	North America	global_north	Scaffold	24312	4.39	ASM1482560v1		SPECIES	species	244058880	8.39	2020-09-30	Illumina	short	2021_January	Pseudomyrmex gracilis Genome sequencing and assembly
292159	Eukaryota	Arthropoda	Insecta	Hymenoptera	Formicidae	Pseudomyrmex	Pseudomyrmex flavicornis		GCA_014825475.1	Field Museum of Natural History	USA	North America	North America	global_north	Scaffold	35663	4.55	ASM1482547v1		SPECIES	species	198472643	8.3	2020-09-30	Illumina	short	2021_January	Pseudomyrmex gracilis Genome sequencing and assembly
219809	Eukaryota	Arthropoda	Insecta	Hymenoptera	Formicidae	Pseudomyrmex	Pseudomyrmex gracilis	GENOME_GFF	GCF_002006095.1	Field Museum of Natural History	USA	North America	North America	global_north	Scaffold	38830	4.59	ASM200609v1		SPECIES	species	282776121	8.45	2017-02-23	Illumina HiSeq	short	2021_January	Pseudomyrmex gracilis Genome sequencing and assembly
56622	Eukaryota	Arthropoda	Insecta	Hymenoptera	Formicidae	Pseudomyrmex	Pseudomyrmex pallidus		GCA_014825455.1	Field Museum of Natural History	USA	North America	North America	global_north	Scaffold	22233	4.35	ASM1482545v1		SPECIES	species	200367487	8.3	2020-09-30	Illumina	short	2021_January	Pseudomyrmex gracilis Genome sequencing and assembly
600681	Eukaryota	Arthropoda	Insecta	Hymenoptera	Formicidae	Pseudomyrmex	Pseudomyrmex sp. PSW-54		GCA_014825495.1	Field Museum of Natural History	USA	North America	North America	global_north	Scaffold	26790	4.43	ASM1482549v1		SPECIES	species	194520232	8.29	2020-09-30	Illumina	short	2021_January	Pseudomyrmex gracilis Genome sequencing and assembly
625136	Eukaryota	Arthropoda	Insecta	Hymenoptera	Formicidae	Solenopsis	Solenopsis fugax		GCA_003595255.1	University of Lausanne	Switzerland	Europe	Europe	global_north	Scaffold	13777	4.14	Sf_gnA		SPECIES	species	335323959	8.53	2018-09-25	Illumina HiSeq	short	2021_January	Solenopsis fugax isolate:SFM2 Genome sequencing and assembly
13686	Eukaryota	Arthropoda	Insecta	Hymenoptera	Formicidae	Solenopsis	Solenopsis invicta	other: GCF_000188075.2	GCA_010367695.1	University of Lausanne	Switzerland	Europe	Europe	global_north	Chromosome	1041028	6.02	ASM1036769v1	red fire ant	SPECIES	species	413978255	8.62	2020-02-12	PacBio RSII	long	2021_January	A Solenopsis clade including Solenopsis invicta, Solenopsis richteri, Solenopsis macdonaghi, Solenopsis sp, Solenopsis megergates, Solenopsis geminata, Solenopsis saevissima, Solenopsis pusilligni, Solenopsis daguerrei, Solenopsis nr. nigella Genome
300111	Eukaryota	Arthropoda	Insecta	Hymenoptera	Formicidae	Temnothorax	Temnothorax curvispinosus	GENOME_GFF	GCF_003070985.1	University of Pennsylvania	USA	North America	North America	global_north	Scaffold	38942	4.59	ASM307098v1		SPECIES	species	303539295	8.48	2018-04-24	10x genomics	short	2021_January	Temnothorax curvispinosus isolate:PA1 Genome sequencing and assembly
300112	Eukaryota	Arthropoda	Insecta	Hymenoptera	Formicidae	Temnothorax	Temnothorax longispinosus	GENOME_GFF	GCA_004794745.1	Westfaelische Wilhelms-University	Germany	Europe	Europe	global_north	Scaffold	30134	4.48	tlon_1.0		SPECIES	species	260681563	8.42	2019-04-15	Illumina HiSeq	short	2021_January	Temnothorax longispinosus Genome sequencing and assembly
219812	Eukaryota	Arthropoda	Insecta	Hymenoptera	Formicidae	Tetramorium	Tetramorium bicarinatum		GCA_011636605.1	University of Innsbruck	Austria	Europe	Europe	global_north	Scaffold	28450	4.45	Tbic.v1.0		SPECIES	species	229238156	8.36	2020-03-23	Illumina	short	2021_January	Tetramorium bicarinatum isolate:CASENT0742326 Genome sequencing and assembly
2164160	Eukaryota	Arthropoda	Insecta	Hymenoptera	Formicidae	Tetramorium	Tetramorium immigrans		GCA_011636585.1	University of Innsbruck	Austria	Europe	Europe	global_north	Scaffold	29160	4.46	Timm.v1.0		SPECIES	species	227078691	8.36	2020-03-23	Illumina	short	2021_January	Tetramorium immigrans isolate:CASENT0742324 Genome sequencing and assembly
628798	Eukaryota	Arthropoda	Insecta	Hymenoptera	Formicidae	Tetramorium	Tetramorium parvispinum		GCA_011638315.1	University of Innsbruck	Austria	Europe	Europe	global_north	Scaffold	16795	4.23	Tpar.v1.0		SPECIES	species	229641016	8.36	2020-03-23	Illumina	short	2021_January	Tetramorium parvispinum isolate:CASENT0742307 Genome sequencing and assembly
443853	Eukaryota	Arthropoda	Insecta	Hymenoptera	Formicidae	Tetramorium	Tetramorium simillimum		GCA_011636635.1	University of Innsbruck	Austria	Europe	Europe	global_north	Scaffold	20247	4.31	Tsim.v1.0		SPECIES	species	232155731	8.37	2020-03-23	Illumina	short	2021_January	Tetramorium simillimum isolate:CASENT0742323 Genome sequencing and assembly
471704	Eukaryota	Arthropoda	Insecta	Hymenoptera	Formicidae	Trachymyrmex	Trachymyrmex cornetzi	GENOME_GFF	GCF_001594075.1	BGI	China	Asia	Asia	global_south	Scaffold	29356	4.47	Tcor1.0		SPECIES	species	369438293	8.57	2016-03-25	Illumina HiSeq	short	2021_January	Trachymyrmex cornetzi isolate:Tcor2-1 Genome sequencing and assembly
34720	Eukaryota	Arthropoda	Insecta	Hymenoptera	Formicidae	Trachymyrmex	Trachymyrmex septentrionalis	GENOME_GFF	GCF_001594115.1	BGI	China	Asia	Asia	global_south	Scaffold	14962	4.17	Tsep1.0		SPECIES	species	291747019	8.47	2016-03-25	Illumina HiSeq	short	2021_January	Trachymyrmex septentrionalis isolate:Tsep2-gDNA-1 Genome sequencing and assembly
64791	Eukaryota	Arthropoda	Insecta	Hymenoptera	Formicidae	Trachymyrmex	Trachymyrmex zeteki	GENOME_GFF	GCF_001594055.1	BGI	China	Asia	Asia	global_south	Scaffold	52131	4.72	Tzet1.0		SPECIES	species	267973152	8.43	2016-03-31	Illumina HiSeq	short	2021_January	Trachymyrmex zeteki isolate:Tzet28-1 Genome sequencing and assembly
411798	Eukaryota	Arthropoda	Insecta	Hymenoptera	Formicidae	Vollenhovia	Vollenhovia emeryi	GENOME_GFF	GCF_000949405.1	Okinawa Institute of Science and Technology	Japan	Asia	Asia	global_north	Scaffold	32417	4.51	V.emery_V1.0		SPECIES	species	287900827	8.46	2015-03-06	Illumina miSeq; Illumina HiSeq 2000; 454FLX+	short	2021_January	Genomic and transcriptome study of Vollenhovia emeryi
64793	Eukaryota	Arthropoda	Insecta	Hymenoptera	Formicidae	Wasmannia	Wasmannia auropunctata	GENOME_GFF	GCF_000956235.1	Okinawa Institute of Science and Technology	Japan	Asia	Asia	global_north	Scaffold	37912	4.58	wasmannia.A_1.0	little fire ant	SPECIES	species	324120201	8.51	2015-03-17	Roche 454 GS FLX; Illumina GAII	short	2021_January	Wasmannia genome. Genome assembly.
178035	Eukaryota	Arthropoda	Insecta	Hymenoptera	Halictidae	Dufourea	Dufourea novaeangliae	GENOME_GFF	GCF_001272555.1	BGI	China	Asia	Asia	global_south	Scaffold	191865	5.28	ASM127255v1		SPECIES	species	279505983	8.45	2015-08-21	Illumina HiSeq	short	2021_January	Dufourea novaeangliae isolate:0120121106 Genome sequencing and assembly
88501	Eukaryota	Arthropoda	Insecta	Hymenoptera	Halictidae	Lasioglossum	Lasioglossum albipes		GCA_000346575.1	bgi	China	Asia	Asia	global_south	Scaffold	16944	4.23	ASM34657v1		SPECIES	species	336521443	8.53	2013-10-08	Illumina GA IIx	short	2021_January	Lasioglossum albipes Genome sequencing and assembly
115081	Eukaryota	Arthropoda	Insecta	Hymenoptera	Halictidae	Megalopta	Megalopta genalis	GENOME_GFF	GCF_011865705.1	Utah State University	USA	North America	North America	global_north	Scaffold	30643	4.49	USU_MGEN_1.2		SPECIES	species	390114368	8.59	2020-04-01	Illumina HiSeq	short	2021_January	Megalopta genalis draft genome assembly
2448451	Eukaryota	Arthropoda	Insecta	Hymenoptera	Halictidae	Nomia	Nomia melanderi	GENOME_GFF	GCF_003710045.1	Utah State University	USA	North America	North America	global_north	Scaffold	28892	4.46	USU_Nmel_1.2	Alkali bee	SPECIES	species	325881203	8.51	2018-11-02	Illumina HiSeq	short	2021_January	Nomia melanderi draft genome assembly
2726093	Eukaryota	Arthropoda	Insecta	Hymenoptera	Ichneumonidae	Adelognathus	Adelognathus sp. PSUC FEM 10030001		GCA_018812205.1	The University of Georgia	USA	North America	North America	global_north	Scaffold	1927	3.28488	ASM1881220v1		SPECIES	species	267372574	8.42712	2021-06-09	Illumina HiSeq	short	2021_June	Adelognathus sp. PSUC_FEM 10030001 isolate:PSUC FEM 10030001 Genome sequencing and assembly
7416	Eukaryota	Arthropoda	Insecta	Hymenoptera	Ichneumonidae	Campoletis	Campoletis sonorensis		GCA_013761285.1	Smithsonian Institution	USA	North America	North America	global_north	Scaffold	72938	4.86	ASM1376128v1		SPECIES	species	256042896	8.41	2020-07-27	Illumina	short	2021_January	Campoletis sonorensis isolate:BS1 Genome sequencing and assembly
2724454	Eukaryota	Arthropoda	Insecta	Hymenoptera	Ichneumonidae	Dolichomitus	Dolichomitus sp. PSUC FEM 10030005		GCA_018492975.1	The University of Georgia	USA	North America	North America	global_north	Scaffold	1083	3.03463	ASM1849297v1		SPECIES	species	244358179	8.38803	2021-05-25	Illumina HiSeq	short	2021_June	Dolichomitus sp. PSUC_FEM 10030005 isolate:PSUC_FEM 10030005 Genome sequencing and assembly
2726098	Eukaryota	Arthropoda	Insecta	Hymenoptera	Ichneumonidae	Lissonota	Lissonota sp. PSUC FEM 10030012		GCA_018491695.1	The University of Georgia	USA	North America	North America	global_north	Scaffold	1967	3.2938	ASM1849169v1		SPECIES	species	233240701	8.3678	2021-05-25	Illumina HiSeq	short	2021_June	Lissonota sp. PSUC_FEM 10030012 isolate:PSUC_FEM 10030012 Genome sequencing and assembly
143995	Eukaryota	Arthropoda	Insecta	Hymenoptera	Megachilidae	Megachile	Megachile rotundata	GENOME_GFF	GCF_000220905.1	University of Maryland	USA	North America	North America	global_north	Scaffold	64153	4.81	MROT_1.0	alfalfa leafcutting bee	SPECIES	species	272660569	8.44	2011-07-19	Illumina GA IIx	short	2021_January	Megachile rotundata genome sequencing project
1437191	Eukaryota	Arthropoda	Insecta	Hymenoptera	Megachilidae	Osmia	Osmia bicornis	GENOME_GFF	GCF_004153925.1	Rothamsted Research	United Kingdom	Europe	Europe	global_north	Scaffold	454559	5.66	Obicornis_v3		SUBSPECIES	species	210591136	8.32	2019-02-11	Illumina HiSeq	short	2021_January	Osmia bicornis bicornis Genome sequencing and assembly
473952	Eukaryota	Arthropoda	Insecta	Hymenoptera	Megachilidae	Osmia	Osmia lignaria	GENOME_GFF	GCF_012274295.1	United States Department of Agriculture, Agricultural Research Service	USA	North America	North America	global_north	Contig	5475884	6.74	USDA_OLig_1.0	orchard mason bee	SPECIES	species	177071571	8.25	2020-04-13	PacBio; Illumina NextSeq	long	2021_January	Osmia lignaria Genome sequencing and assembly
246452	Eukaryota	Arthropoda	Insecta	Hymenoptera	Megastigmidae	Megastigmus	Megastigmus dorsalis		GCA_900490025.1	INSTITUTE OF EVOLUTIONARY BIOLOGY	United Kingdom	Europe	Europe	global_north	Scaffold	12960	4.11	Mdor		SPECIES	species	589959111	8.77	2018-07-01	N/A	none	2021_January	Genome assemblies for: Whole genome data reveal the complex history of a diverse ecological community
311874	Eukaryota	Arthropoda	Insecta	Hymenoptera	Megastigmidae	Megastigmus	Megastigmus stigmatizans		GCA_900490015.1	INSTITUTE OF EVOLUTIONARY BIOLOGY	United Kingdom	Europe	Europe	global_north	Scaffold	7394	3.87	Msti		SPECIES	species	577887951	8.76	2018-07-01	N/A	none	2021_January	Genome assemblies for: Whole genome data reveal the complex history of a diverse ecological community
591002	Eukaryota	Arthropoda	Insecta	Hymenoptera	Ormyridae	Ormyrus	Ormyrus nitidulus		GCA_900474335.1	INSTITUTE OF EVOLUTIONARY BIOLOGY	United Kingdom	Europe	Europe	global_north	Scaffold	22971	4.36	Onit		SPECIES	species	259885974	8.41	2018-06-30	N/A	none	2021_January	Genome assemblies for: Whole genome data reveal the complex history of a diverse ecological community
909788	Eukaryota	Arthropoda	Insecta	Hymenoptera	Ormyridae	Ormyrus	Ormyrus pomaceus		GCA_900474385.1	INSTITUTE OF EVOLUTIONARY BIOLOGY	United Kingdom	Europe	Europe	global_north	Scaffold	30505	4.48	Opom		SPECIES	species	266814119	8.43	2018-06-30	N/A	none	2021_January	Genome assemblies for: Whole genome data reveal the complex history of a diverse ecological community
222816	Eukaryota	Arthropoda	Insecta	Hymenoptera	Orussidae	Orussus	Orussus abietinus	GENOME_GFF	GCF_000612105.2	The i5k Initiative	USA	North America	North America	global_north	Scaffold	508621	5.71	Oabi_2.0		SPECIES	species	186398216	8.27	2017-12-15	Illumina HiSeq	short	2021_January	Orussus abietinus isolate:OABI.00-Male Genome sequencing and assembly
797374	Eukaryota	Arthropoda	Insecta	Hymenoptera	Pteromalidae	Cecidostiba	Cecidostiba fungosa		GCA_900474305.1	INSTITUTE OF EVOLUTIONARY BIOLOGY	United Kingdom	Europe	Europe	global_north	Scaffold	87218	4.94	Cfun		SPECIES	species	185537488	8.27	2018-06-30	N/A	none	2021_January	Genome assemblies for: Whole genome data reveal the complex history of a diverse ecological community
909773	Eukaryota	Arthropoda	Insecta	Hymenoptera	Pteromalidae	Cecidostiba	Cecidostiba semifascia		GCA_900474235.1	INSTITUTE OF EVOLUTIONARY BIOLOGY	United Kingdom	Europe	Europe	global_north	Scaffold	3407	3.53	Csem		SPECIES	species	287222439	8.46	2018-06-30	N/A	none	2021_January	Genome assemblies for: Whole genome data reveal the complex history of a diverse ecological community
7426	Eukaryota	Arthropoda	Insecta	Hymenoptera	Pteromalidae	Nasonia	Nasonia giraulti		GCA_016647725.1	Auburn University	USA	North America	North America	global_north	Scaffold	34917	4.54	ASM1664772v1		SPECIES	species	259024564	8.41	2021-01-15	Illumina HiSeq X	short	2021_January	Nasonia giraulti strain:RV2x(U) Genome sequencing and assembly
7427	Eukaryota	Arthropoda	Insecta	Hymenoptera	Pteromalidae	Nasonia	Nasonia longicornis		GCA_000004795.1	Baylor College of Medicine	USA	North America	North America	global_north	Scaffold	1876	3.27	Nlon_1.0		SPECIES	species	285726340	8.46	2010-01-15	N/A	short	2021_January	Genome sequencing of the parasitoid wasp Nasonia longicornis
7425	Eukaryota	Arthropoda	Insecta	Hymenoptera	Pteromalidae	Nasonia	Nasonia vitripennis	GENOME_GFF	GCF_009193385.2	Caltech	USA	North America	North America	global_north	Chromosome	7180486	6.86	Nvit_psr_1.1	jewel wasp	SPECIES	species	297309692	8.47	2020-01-30	PacBio RSII; Oxford Nanopore MinION	long	2021_January	Nasonia vitripennis strain:AsymCx Genome sequencing and assembly
32389	Eukaryota	Arthropoda	Insecta	Hymenoptera	Pteromalidae	Pteromalus	Pteromalus puparum		GCA_012977825.2	Zhejiang University	China	Asia	Asia	global_south	Chromosome	98825	4.99	ZJU_Ppup_chr_1.0		SPECIES	species	338170873	8.53	2020-05-13	Illumina HiSeq; PacBio; Hi-C	long	2021_January	Pteromalus puparum genome sequencing and assembly
543379	Eukaryota	Arthropoda	Insecta	Hymenoptera	Pteromalidae	Trichomalopsis	Trichomalopsis sarcophagae	GENOME_GFF	GCA_002249905.1	University of Rochester	USA	North America	North America	global_north	Scaffold	9965	4	ASM224990v1		SPECIES	species	236426377	8.37	2017-08-02	Illumina HiSeq	short	2021_January	Trichomalopsis sarcophagae strain:Alberta Genome sequencing and assembly
37344	Eukaryota	Arthropoda	Insecta	Hymenoptera	Tenthredinidae	Athalia	Athalia rosae	GENOME_GFF	GCF_000344095.2	The i5k Initiative	USA	North America	North America	global_north	Scaffold	571016	5.76	Aros_2.0	coleseed sawfly	SPECIES	species	155841210	8.19	2018-01-03	Illumina HiDrw	short	2021_January	Athalia rosae isolate:CS-ADULT Genome sequencing and assembly
469982	Eukaryota	Arthropoda	Insecta	Hymenoptera	Tenthredinidae	Euura	Euura lappo		GCA_018257835.1	University of Eastern Finland	Finland	Europe	Europe	global_north	Scaffold	201165	5.30355	ELAP_v2.0		SPECIES	species	259850817	8.41472	2021-05-04	Illumina HiSeq; Oxford Nanopore MinION	long	2021_June	Euura lappo isolate:17059 Genome sequencing and assembly
2033416	Eukaryota	Arthropoda	Insecta	Hymenoptera	Tenthredinidae	Euura	Euura saliciscinereae		GCA_018420115.1	University of Eastern Finland	Finland	Europe	Europe	global_north	Scaffold	23325	4.36782	EuSal_v.1		SPECIES	species	222200365	8.34674	2021-05-20	Illumina HiSeq; Oxford Nanopore MinION	long	2021_June	Euura saliciscinereae isolate:TN-EAE_D_712 Genome sequencing and assembly
714620	Eukaryota	Arthropoda	Insecta	Hymenoptera	Torymidae	Torymus	Torymus auratus		GCA_900474315.1	INSTITUTE OF EVOLUTIONARY BIOLOGY	United Kingdom	Europe	Europe	global_north	Scaffold	9699	3.99	Taur		SPECIES	species	410910949	8.61	2018-12-05	N/A	none	2021_January	Genome assemblies for: Whole genome data reveal the complex history of a diverse ecological community
310282	Eukaryota	Arthropoda	Insecta	Hymenoptera	Torymidae	Torymus	Torymus geranii		GCA_900474355.1	INSTITUTE OF EVOLUTIONARY BIOLOGY	United Kingdom	Europe	Europe	global_north	Scaffold	4982	3.7	Tger		SPECIES	species	363976237	8.56	2018-07-01	N/A	none	2021_January	Genome assemblies for: Whole genome data reveal the complex history of a diverse ecological community
86971	Eukaryota	Arthropoda	Insecta	Hymenoptera	Trichogrammatidae	Trichogramma	Trichogramma brassicae	GENOME_GFF	GCA_902806795.1	WAGENINGEN UNIVERSITY	Netherlands	Europe	Europe	global_north	Contig	556663	5.75	TRIGBR_hybrid		SPECIES	species	235386796	8.37	2020-02-28	N/A	none	2021_January	Hybrid genome of Trichogramma brassicae, a parasitoid wasp
72267	Eukaryota	Arthropoda	Insecta	Hymenoptera	Trichogrammatidae	Trichogramma	Trichogramma evanescens		GCA_902732785.1	WAGENINGEN UNIVERSITY	Netherlands	Europe	Europe	global_north	Scaffold	27346	4.44	TRIGEV_GD011_Illumina		SPECIES	species	213671129	8.33	2020-02-04	N/A	none	2021_January	Population genetics and genomics of Trichogramma evanescens
7493	Eukaryota	Arthropoda	Insecta	Hymenoptera	Trichogrammatidae	Trichogramma	Trichogramma pretiosum	GENOME_GFF	GCF_000599845.2	The i5k Initiative	USA	North America	North America	global_north	Scaffold	573774	5.76	Tpre_2.0		SPECIES	species	187641947	8.27	2017-12-15	Illumina	short	2021_January	Genome sequencing of Trichogramma pretiosum and its endosymbiont
91411	Eukaryota	Arthropoda	Insecta	Hymenoptera	Vespidae	Polistes	Polistes canadensis	GENOME_GFF	GCF_001313835.1	CRG-Centre for Genomic Regulation	Spain	Europe	Europe	global_north	Scaffold	29465	4.47	ASM131383v1		SPECIES	species	211202212	8.32	2015-10-13	Illumina HiSeq	short	2021_January	Polistes canadensis isolate:GaletaPanama2010 Genome sequencing and assembly
743375	Eukaryota	Arthropoda	Insecta	Hymenoptera	Vespidae	Polistes	Polistes dominula	GENOME_GFF	GCF_001465965.1	Toth lab	USA	North America	North America	global_north	Scaffold	42260	4.63	Pdom r1.2	European paper wasp	SPECIES	species	208026220	8.32	2015-12-14	Illumina GAII	short	2021_January	Polistes dominula isolate:PdomPennStateAug2009 Genome sequencing and assembly
34729	Eukaryota	Arthropoda	Insecta	Hymenoptera	Vespidae	Polistes	Polistes dorsalis		GCA_010416905.1	Cornell University	USA	North America	North America	global_north	Scaffold	53673	4.73	CU_Pdor_10		SPECIES	species	209288276	8.32	2020-02-11	Illumina HiSeq	short	2021_January	Polistes fuscatus genome sequencing and assembly
30207	Eukaryota	Arthropoda	Insecta	Hymenoptera	Vespidae	Polistes	Polistes fuscatus		GCA_010416935.1	Cornell University	USA	North America	North America	global_north	Scaffold	879627	5.94	CU_Pfus_HIC	common paper wasp	SPECIES	species	219116742	8.34	2020-02-11	PacBio Sequel	long	2021_January	Polistes fuscatus genome sequencing and assembly
91422	Eukaryota	Arthropoda	Insecta	Hymenoptera	Vespidae	Polistes	Polistes metricus		GCA_010416925.1	Cornell University	USA	North America	North America	global_north	Scaffold	1605847	6.21	CU_Pmet_PB		SPECIES	species	219838961	8.34	2020-02-11	PacBio Sequel	long	2021_January	Polistes fuscatus genome sequencing and assembly
7446	Eukaryota	Arthropoda	Insecta	Hymenoptera	Vespidae	Vespa	Vespa mandarinia	GENOME_GFF	GCF_014083535.2	USDA-ARS	USA	North America	North America	global_north	Contig	2778186	6.44	V.mandarinia_Nanaimo_p1.0	Asian giant hornet	SPECIES	species	247710421	8.39	2020-08-06	PacBio Sequel	long	2021_January	Vespa mandarinia principal pseudohaplotype genome sequencing
30212	Eukaryota	Arthropoda	Insecta	Hymenoptera	Vespidae	Vespula	Vespula germanica	GENOME_GFF	GCA_014466195.1	University of Otago	New Zealand	Oceania	Oceania	global_north	Chromosome	84379	4.93	ASM1446619v1		SPECIES	species	178197338	8.25	2020-09-03	Illumina HiSeq	short	2021_January	Assemblies for three invasive social wasps from the Vespula genus
30213	Eukaryota	Arthropoda	Insecta	Hymenoptera	Vespidae	Vespula	Vespula pensylvanica	GENOME_GFF	GCA_014466175.1	University of Otago	New Zealand	Oceania	Oceania	global_north	Chromosome	96617	4.99	ASM1446617v1	western yellowjacket	SPECIES	species	179370016	8.25	2020-09-03	Illumina HiSeq	short	2021_January	Assemblies for three invasive social wasps from the Vespula genus
7454	Eukaryota	Arthropoda	Insecta	Hymenoptera	Vespidae	Vespula	Vespula vulgaris	GENOME_GFF	GCA_014466185.1	University of Otago	New Zealand	Oceania	Oceania	global_north	Chromosome	7528	3.88	ASM1446618v1		SPECIES	species	176272557	8.25	2020-09-03	Illumina HiSeq	short	2021_January	Assemblies for three invasive social wasps from the Vespula genus
233158	Eukaryota	Arthropoda	Insecta	Lepidoptera	Adelidae	Adela	Adela reaumurella		GCA_009867175.1	IRIDIAN GENOMES	USA	North America	North America	global_north	Scaffold	12648	4.1	ASM986717v1		SPECIES	species	874161216	8.94	2020-01-14	Illumina	short	2021_January	Adela reaumurella
1869501	Eukaryota	Arthropoda	Insecta	Lepidoptera	Blastobasidae	Blastobasis	Blastobasis adustella		GCA_907269095.1	WELLCOME SANGER INSTITUTE	United Kingdom	Europe	Europe	global_north	Chromosome	17994227	7.25513	ilBlaAdus2.1		SPECIES	species	557424730	8.74619	2021-05-19	N/A	none	2021_June	Blastobasis adustella (dingy dowd) genome assembly, ilBlaAdus2
2561016	Eukaryota	Arthropoda	Insecta	Lepidoptera	Blastobasidae	Blastobasis	Blastobasis lacticolella		GCA_905147135.1	Wellcome Sanger Institute	United Kingdom	Europe	Europe	global_north	Chromosome	11597587	7.06437	ilBlaLact1.1		SPECIES	species	577068156	8.76123	2021-01-28	N/A	none	2021_June	Blastobasis lacticolella (London dowd) genome assembly, ilBlaLact1
7092	Eukaryota	Arthropoda	Insecta	Lepidoptera	Bombycidae	Bombyx	Bombyx mandarina	GENOME_GFF	GCF_003987935.1	Chinese Academy of Sciences	China	Asia	Asia	global_south	Scaffold	322127	5.51	ASM398793v1	wild silkworm	SPECIES	species	398573003	8.6	2018-12-31	Illumina HiSeq	short	2021_January	Bombyx mandarina breed:wild silkmoth Genome sequencing and assembly
7091	Eukaryota	Arthropoda	Insecta	Lepidoptera	Bombycidae	Bombyx	Bombyx mori	GENOME_GFF	GCF_014905235.1	Graduate School of Agricultural and Life Sciences, The University of Tokyo	Japan	Asia	Asia	global_north	Chromosome	12201325	7.09	Bmori_2016v1.0	domestic silkworm	SPECIES	species	460334017	8.66	2020-10-13	PacBio RS II; Illumina HiSeq 2500	long	2021_January	Superaccurate genome resequencing of the silkworm, Bombyx mori
252295	Eukaryota	Arthropoda	Insecta	Lepidoptera	Carposinidae	Carposina	Carposina sasakii		GCA_014607495.2	Beijing Academy of Agriculture and Forestry Sciences	China	Asia	Asia	global_south	Chromosome	2597711	6.41	ASM1460749v2		SPECIES	species	399040036	8.6	2020-09-16	PacBio Sequel	long	2021_January	Carposina sasakii chromosome-level genome assembly
1477025	Eukaryota	Arthropoda	Insecta	Lepidoptera	Cosmopterigidae	Hyposmocoma	Hyposmocoma kahamanoa	GENOME_GFF	GCF_003589595.1	USDA-ARS	USA	North America	North America	global_north	Scaffold	58944	4.77	ASM358959v1		SPECIES	species	731440758	8.86	2018-09-21	Illumina HiSeq	short	2021_January	Hyposmocoma kahamanoa isolate:Upper Palolo Valley Genome sequencing and assembly
1101072	Eukaryota	Arthropoda	Insecta	Lepidoptera	Cossidae	Zeuzera	Zeuzera pyrina		GCA_907165235.1	WELLCOME SANGER INSTITUTE	United Kingdom	Europe	Europe	global_north	Chromosome	23452699	7.37019	ilZeuPyri1.1		SPECIES	species	686887975	8.83689	2021-05-17	N/A	none	2021_June	Zeuzera pyrina (leopard moth) genome assembly, ilZeuPyri1
168631	Eukaryota	Arthropoda	Insecta	Lepidoptera	Crambidae	Chilo	Chilo suppressalis	GENOME_GFF	GCA_004000445.1	Wing-Kin Sung	Singapore	Asia	SE Asia	global_north	Scaffold	642389	5.81	ASM400044v1	striped riceborer	SPECIES	species	824354176	8.92	2019-01-08	Illumina HiSeq; PacBio RSII	long	2021_January	Chilo suppressalis
437488	Eukaryota	Arthropoda	Insecta	Lepidoptera	Crambidae	Cnaphalocrocis	Cnaphalocrocis medinalis		GCA_014851415.1	Zhejiang University	China	Asia	Asia	global_south	Chromosome	524627	5.72	ASM1485141v1	rice leaffolder	SPECIES	species	528450314	8.72	2020-10-05	Illumina HiSeq; PacBio Sequel	long	2021_January	Cnaphalocrocis medinalis isolate:RLF-ZJU Genome sequencing and assembly
40085	Eukaryota	Arthropoda	Insecta	Lepidoptera	Crambidae	Diatraea	Diatraea saccharalis		GCA_014843785.1	University of Campinas	Brazil	South America	South America	global_south	Scaffold	14183	4.15	ESALQ_Dsac_1.0	sugarcane borer	SPECIES	species	453235217	8.66	2020-10-05	Illumina HiSeq	short	2021_January	Diatraea saccharalis isolate:Dsac_60x Genome sequencing and assembly
93504	Eukaryota	Arthropoda	Insecta	Lepidoptera	Crambidae	Ostrinia	Ostrinia furnacalis	GENOME_GFF	GCF_004193835.1	Institute of Plant Physiology and Ecology,SIBS,CAS	China	Asia	Asia	global_south	Scaffold	474742	5.68	ASM419383v1	Asian corn borer	SPECIES	species	437279933	8.64	2019-02-13	Illumina HiSeq	short	2021_January	The reference genome of Ostrinia furnacalis
29057	Eukaryota	Arthropoda	Insecta	Lepidoptera	Crambidae	Ostrinia	Ostrinia nubilalis		GCA_008921685.1	USDA-ARS	USA	North America	North America	global_north	Scaffold	10587	4.02	ASM892168v1	European corn borer	SPECIES	species	454916002	8.66	2019-10-08	Illumina HiSeq	short	2021_January	Ostrinia nubilalis isolate:USDA-ARS inbred line 9-10 Genome sequencing and assembly
219515	Eukaryota	Arthropoda	Insecta	Lepidoptera	Drepanidae	Drepana	Drepana arcuata		GCA_016069955.1	Carleton University	Canada	North America	North America	global_north	Scaffold	46084	4.66	CAR_DARC_1.0		SPECIES	species	270472572	8.43	2020-12-15	Illumina HiSeq; Oxford Nanopore MinION	long	2021_January	Drepana arcuata Genome sequencing and assembly
721137	Eukaryota	Arthropoda	Insecta	Lepidoptera	Drepanidae	Habrosyne	Habrosyne pyritoides		GCA_907165245.1	WELLCOME SANGER INSTITUTE	United Kingdom	Europe	Europe	global_north	Chromosome	14121114	7.14987	ilHabPyri1.1		SPECIES	species	400553399	8.60266	2021-05-17	N/A	none	2021_June	Habrosyne pyritoides (buff arches) genome assembly, ilHabPyri1
721163	Eukaryota	Arthropoda	Insecta	Lepidoptera	Drepanidae	Thyatira	Thyatira batis		GCA_905147785.1	Wellcome Sanger Institute	United Kingdom	Europe	Europe	global_north	Chromosome	7458081	6.87263	ilThyBati1.1		SPECIES	species	314783516	8.49801	2021-01-28	N/A	none	2021_June	Thyatira batis (peach blossom) genome assembly, ilThyBati1
874455	Eukaryota	Arthropoda	Insecta	Lepidoptera	Erebidae	Arctia	Arctia plantaginis	GENOME_GFF	GCA_902825455.1	CAM	United Kingdom	Europe	Europe	global_north	Scaffold	4251345	6.63	iArcPla.TrioY.curated.20190705		SPECIES	species	577993050	8.76	2020-04-17	N/A	none	2021_January	A haplotype-resolved, de novo genome assembly for the wood tiger moth (Arctia plantaginis) through trio binning
987935	Eukaryota	Arthropoda	Insecta	Lepidoptera	Erebidae	Euproctis	Euproctis similis		GCA_905147225.1	Wellcome Sanger Institute	United Kingdom	Europe	Europe	global_north	Chromosome	21398081	7.33037	ilEupSimi1.1		SPECIES	species	507633075	8.70555	2021-01-28	N/A	none	2021_June	Euproctis similis (yellow-tail) genome assembly, ilEupSimi1
753189	Eukaryota	Arthropoda	Insecta	Lepidoptera	Erebidae	Hypena	Hypena proboscidalis		GCA_905147285.1	Wellcome Sanger Institute	United Kingdom	Europe	Europe	global_north	Chromosome	18834925	7.27496	ilHypProb1.1		SPECIES	species	636770889	8.80398	2021-01-28	N/A	none	2021_June	Hypena proboscidalis (the snout) genome assembly, ilHypProb1
39466	Eukaryota	Arthropoda	Insecta	Lepidoptera	Erebidae	Hyphantria	Hyphantria cunea		GCA_003709505.1	Institute of Plant Physiology and Ecology, SIBS, CAS	China	Asia	Asia	global_south	Scaffold	152331	5.18	ASM370950v1	fall webworm moth	SPECIES	species	510511702	8.71	2018-11-01	Illumina	short	2021_January	Hyphantria cunea isolate:Tianjin Genome sequencing and assembly
938238	Eukaryota	Arthropoda	Insecta	Lepidoptera	Erebidae	Laspeyria	Laspeyria flexula		GCA_905147015.1	Wellcome Sanger Institute	United Kingdom	Europe	Europe	global_north	Chromosome	12239498	7.08776	ilLasFlex1.1		SPECIES	species	450881683	8.65406	2021-01-28	N/A	none	2021_June	Laspeyria flexula (beautiful hook-tip) genome assembly, ilLasFlex1
78897	Eukaryota	Arthropoda	Insecta	Lepidoptera	Erebidae	Lymantria	Lymantria monacha		GCA_905163515.1	Wellcome Sanger Institute	United Kingdom	Europe	Europe	global_north	Chromosome	33489103	7.5249	ilLymMona1.1	black-arched tussock moth	SPECIES	species	915653161	8.96173	2021-01-28	N/A	none	2021_June	Lymantria monacha (black arches) genome assembly, ilLymMona1
411963	Eukaryota	Arthropoda	Insecta	Lepidoptera	Erebidae	Schrankia	Schrankia costaestrigalis		GCA_905475405.1	WELLCOME SANGER INSTITUTE	United Kingdom	Europe	Europe	global_north	Chromosome	14389424	7.15804	ilSchCost1.1	pinion-streaked snout moth	SPECIES	species	571975913	8.75738	2021-04-15	N/A	none	2021_June	Schrankia costaestrigalis (pinion-streaked snout) genome assembly, ilSchCost1
875880	Eukaryota	Arthropoda	Insecta	Lepidoptera	Erebidae	Spilosoma	Spilosoma lubricipeda		GCA_905220595.1	WELLCOME SANGER INSTITUTE	United Kingdom	Europe	Europe	global_north	Chromosome	20639572	7.3147	ilSpiLubr1.1		SPECIES	species	587346829	8.76889	2021-02-16	N/A	none	2021_June	Spilosoma lubricipeda (white ermine) genome assembly, ilSpiLubr1
702717	Eukaryota	Arthropoda	Insecta	Lepidoptera	Gelechiidae	Tuta	Tuta absoluta		GCA_004799115.1	University of California Davis	USA	North America	North America	global_north	Scaffold	20713	4.32	ASM479911v1		SPECIES	species	906539853	8.96	2019-04-17	Illumina HiSeq	short	2021_January	Development of SNP markers for Tuta absoluta identification
82595	Eukaryota	Arthropoda	Insecta	Lepidoptera	Geometridae	Biston	Biston betularia		GCA_905404145.1	WELLCOME SANGER INSTITUTE	United Kingdom	Europe	Europe	global_north	Chromosome	14013682	7.14655	ilBisBetu1.1	pepper-and-salt moth	SPECIES	species	404509252	8.60693	2021-04-15	N/A	none	2021_June	Biston betularia (peppered moth) genome assembly, ilBisBetu1
934829	Eukaryota	Arthropoda	Insecta	Lepidoptera	Geometridae	Crocallis	Crocallis elinguaria		GCA_907269065.1	WELLCOME SANGER INSTITUTE	United Kingdom	Europe	Europe	global_north	Chromosome	28485152	7.45462	ilCroElin1.1		SPECIES	species	430382504	8.63385	2021-05-19	N/A	none	2021_June	Crocallis elinguaria (scalloped oak) genome assembly, ilCroElin1
1530245	Eukaryota	Arthropoda	Insecta	Lepidoptera	Geometridae	Ectropis	Ectropis grisescens		GCA_017562165.1	CAS Center for Excellence in Molecular Plant Sciences / Institute of Plant Physiology and Ecology	China	Asia	Asia	global_south	Chromosome	3108904	6.49261	ASM1756216v1		SPECIES	species	784886525	8.89481	2021-03-24	PacBio Sequel	long	2021_June	Ectropis grisescens isolate:XBB-Egri Genome sequencing and assembly
722662	Eukaryota	Arthropoda	Insecta	Lepidoptera	Geometridae	Ennomos	Ennomos fuscantarius		GCA_905220475.1	WELLCOME SANGER INSTITUTE	United Kingdom	Europe	Europe	global_north	Chromosome	15530408	7.19118	ilEnnFusc2.1	dusky thorn	SPECIES	species	444910036	8.64827	2021-02-16	N/A	none	2021_June	Ennomos fuscantarius (dusky thorn) genome assembly, ilEnnFusc2
104474	Eukaryota	Arthropoda	Insecta	Lepidoptera	Geometridae	Erannis	Erannis defoliaria		GCA_905404285.1	WELLCOME SANGER INSTITUTE	United Kingdom	Europe	Europe	global_north	Chromosome	11448532	7.05875	ilEraDefo1.1	mottled umber moth	SPECIES	species	522356532	8.71797	2021-04-15	N/A	none	2021_June	Erannis defoliaria (mottled umber) genome assembly, ilEraDefo1
722673	Eukaryota	Arthropoda	Insecta	Lepidoptera	Geometridae	Hylaea	Hylaea fasciaria		GCA_905147375.1	Wellcome Sanger Institute	United Kingdom	Europe	Europe	global_north	Chromosome	11053481	7.0435	ilHylFasc1.1		SPECIES	species	327919484	8.51577	2021-01-28	N/A	none	2021_June	Hylaea fasciaria (barred red) genome assembly, ilHylFasc1
104447	Eukaryota	Arthropoda	Insecta	Lepidoptera	Geometridae	Idaea	Idaea aversata		GCA_907269075.1	WELLCOME SANGER INSTITUTE	United Kingdom	Europe	Europe	global_north	Chromosome	14903667	7.17329	ilIdaAver1.1	Riband wave	SPECIES	species	436713420	8.6402	2021-05-19	N/A	none	2021_June	Idaea aversata (riband wave) genome assembly, ilIdaAver1
104452	Eukaryota	Arthropoda	Insecta	Lepidoptera	Geometridae	Operophtera	Operophtera brumata	GENOME_GFF	GCA_001266575.1	Wageningen University	Netherlands	Europe	Europe	global_north	Scaffold	28848	4.46	ASM126657v1	winter moth	SPECIES	species	638207720	8.8	2015-08-11	Illumina MiSeq; Illumina HiSeq	short	2021_January	Operophtera brumata isolate:WM2013NL Genome sequencing and assembly
538958	Eukaryota	Arthropoda	Insecta	Lepidoptera	Gracillariidae	Conopomorpha	Conopomorpha cramerella		GCA_012932125.1	Malaysian Cocoa Board	Malaysia	Asia	SE Asia	global_south	Scaffold	11353	4.06	ASM1293212v1	cocoa pod borer	SPECIES	species	497288140	8.7	2020-04-29	Illumina HiSeq	short	2021_January	Malaysian cocoa genome database
2201486	Eukaryota	Arthropoda	Insecta	Lepidoptera	Hesperiidae	Achlyodes	Achlyodes mithridates tamenund		GCA_018251735.1	Florida Museum of Natural History	USA	North America	North America	global_north	Contig	2567	3.40943	SRR7174365		SUBSPECIES	species	360619446	8.55705	2021-05-03	HiSeq X Ten	short	2021_June	Butterfly genome assembly
2585974	Eukaryota	Arthropoda	Insecta	Lepidoptera	Hesperiidae	Agara	Agara belti belti		GCA_018245935.1	Florida Museum of Natural History	USA	North America	North America	global_north	Contig	5027	3.70131	SRR9330668		SUBSPECIES	species	285635496	8.45581	2021-05-03	Illumina HiSeq X Ten	short	2021_June	Butterfly genome assembly
2585977	Eukaryota	Arthropoda	Insecta	Lepidoptera	Hesperiidae	Agara	Agara michaeli		GCA_018245675.1	Florida Museum of Natural History	USA	North America	North America	global_north	Contig	6791	3.83193	SRR9330717		SPECIES	species	284224238	8.45366	2021-05-03	Illumina HiSeq X Ten	short	2021_June	Butterfly genome assembly
1945772	Eukaryota	Arthropoda	Insecta	Lepidoptera	Hesperiidae	Agathymus	Agathymus mariae mariae		GCA_018251895.1	Florida Museum of Natural History	USA	North America	North America	global_north	Contig	6664	3.82373	SRR7174357		SUBSPECIES	species	410467974	8.61328	2021-05-03	HiSeq X Ten	short	2021_June	Butterfly genome assembly
2201488	Eukaryota	Arthropoda	Insecta	Lepidoptera	Hesperiidae	Aguna	Aguna camagura		GCA_018248955.1	Florida Museum of Natural History	USA	North America	North America	global_north	Contig	1042	3.01787	SRR7174412		SPECIES	species	49510199	7.69469	2021-05-03	HiSeq X Ten	short	2021_June	Butterfly genome assembly
2839523	Eukaryota	Arthropoda	Insecta	Lepidoptera	Hesperiidae	Alychna	Alychna victa		GCA_018250175.1	Florida Museum of Natural History	USA	North America	North America	global_north	Contig	2224	3.34713	SRR7174557		SPECIES	species	315406278	8.49887	2021-05-03	HiSeq X Ten	short	2021_June	Butterfly genome assembly
2586027	Eukaryota	Arthropoda	Insecta	Lepidoptera	Hesperiidae	Apyrrothrix	Apyrrothrix (Melanopyge) sp. n. Burns01		GCA_018237605.1	Florida Museum of Natural History	USA	North America	North America	global_north	Contig	2867	3.45743	SRR9330768		SPECIES	species	392162184	8.59347	2021-05-03	Illumina HiSeq X Ten	short	2021_June	Butterfly genome assembly
2585844	Eukaryota	Arthropoda	Insecta	Lepidoptera	Hesperiidae	Apyrrothrix	Apyrrothrix aesculapus		GCA_018245815.1	Florida Museum of Natural History	USA	North America	North America	global_north	Contig	2969	3.47261	SRR9330690		SPECIES	species	391107274	8.5923	2021-05-03	Illumina HiSeq X Ten	short	2021_June	Butterfly genome assembly
2585845	Eukaryota	Arthropoda	Insecta	Lepidoptera	Hesperiidae	Apyrrothrix	Apyrrothrix araxes araxes		GCA_018239065.1	Florida Museum of Natural History	USA	North America	North America	global_north	Contig	1145	3.05881	SRR9330771		SUBSPECIES	species	318697191	8.50338	2021-05-03	Illumina HiSeq X Ten	short	2021_June	Butterfly genome assembly
2585850	Eukaryota	Arthropoda	Insecta	Lepidoptera	Hesperiidae	Apyrrothrix	Apyrrothrix hygieia		GCA_018245845.1	Florida Museum of Natural History	USA	North America	North America	global_north	Contig	2800	3.44716	SRR9330693		SPECIES	species	399833293	8.60188	2021-05-03	Illumina HiSeq X Ten	short	2021_June	Butterfly genome assembly
2585851	Eukaryota	Arthropoda	Insecta	Lepidoptera	Hesperiidae	Apyrrothrix	Apyrrothrix maculosa		GCA_018237585.1	Florida Museum of Natural History	USA	North America	North America	global_north	Contig	2384	3.37731	SRR9330773		SPECIES	species	426657145	8.63008	2021-05-03	Illumina HiSeq X Ten	short	2021_June	Butterfly genome assembly
2585985	Eukaryota	Arthropoda	Insecta	Lepidoptera	Hesperiidae	Ardaris	Ardaris minthe		GCA_018244935.1	Florida Museum of Natural History	USA	North America	North America	global_north	Contig	2299	3.36154	SRR9330680		SPECIES	species	361748876	8.55841	2021-05-03	Illumina HiSeq X Ten	short	2021_June	Butterfly genome assembly
2585988	Eukaryota	Arthropoda	Insecta	Lepidoptera	Hesperiidae	Ardaris	Ardaris sela periphema		GCA_018244875.1	Florida Museum of Natural History	USA	North America	North America	global_north	Contig	2106	3.32346	SRR9330689		SUBSPECIES	species	355536568	8.55088	2021-05-03	Illumina HiSeq X Ten	short	2021_June	Butterfly genome assembly
2025669	Eukaryota	Arthropoda	Insecta	Lepidoptera	Hesperiidae	Asbolis	Asbolis capucinus		GCA_018249125.1	Florida Museum of Natural History	USA	North America	North America	global_north	Contig	8112	3.90913	SRR7174410		SPECIES	species	428890657	8.63235	2021-05-03	HiSeq X Ten	short	2021_June	Butterfly genome assembly
2585994	Eukaryota	Arthropoda	Insecta	Lepidoptera	Hesperiidae	Aspitha	Aspitha aspitha aspitha		GCA_018246895.1	Florida Museum of Natural History	USA	North America	North America	global_north	Contig	6792	3.832	SRR9330671		SUBSPECIES	species	281658474	8.44972	2021-05-03	Illumina HiSeq X Ten	short	2021_June	Butterfly genome assembly
354786	Eukaryota	Arthropoda	Insecta	Lepidoptera	Hesperiidae	Astraptes	Astraptes apastus		GCA_018250635.1	Florida Museum of Natural History	USA	North America	North America	global_north	Contig	4200	3.62325	SRR7174511		SPECIES	species	374379803	8.57331	2021-05-03	HiSeq X Ten	short	2021_June	Butterfly genome assembly
354788	Eukaryota	Arthropoda	Insecta	Lepidoptera	Hesperiidae	Astraptes	Astraptes brevicauda		GCA_018252015.1	Florida Museum of Natural History	USA	North America	North America	global_north	Contig	2699	3.4312	SRR7174348		SPECIES	species	428220315	8.63167	2021-05-03	HiSeq X Ten	short	2021_June	Butterfly genome assembly
354792	Eukaryota	Arthropoda	Insecta	Lepidoptera	Hesperiidae	Astraptes	Astraptes enotrus		GCA_018250335.1	Florida Museum of Natural History	USA	North America	North America	global_north	Contig	1152	3.06145	SRR7174545		SPECIES	species	320489084	8.50581	2021-05-03	HiSeq X Ten	short	2021_June	Butterfly genome assembly
354793	Eukaryota	Arthropoda	Insecta	Lepidoptera	Hesperiidae	Astraptes	Astraptes hopfferi		GCA_018250695.1	Florida Museum of Natural History	USA	North America	North America	global_north	Contig	1481	3.17056	SRR7174510	Gilbert's flasher	SPECIES	species	315798920	8.49941	2021-05-03	HiSeq X Ten	short	2021_June	Butterfly genome assembly
2201499	Eukaryota	Arthropoda	Insecta	Lepidoptera	Hesperiidae	Astraptes	Astraptes naxos		GCA_018250675.1	Florida Museum of Natural History	USA	North America	North America	global_north	Contig	1613	3.20763	SRR7174513		SPECIES	species	393409532	8.59484	2021-05-03	HiSeq X Ten	short	2021_June	Butterfly genome assembly
2201621	Eukaryota	Arthropoda	Insecta	Lepidoptera	Hesperiidae	Atrytonopsis	Atrytonopsis hianna hianna		GCA_018249035.1	Florida Museum of Natural History	USA	North America	North America	global_north	Contig	1071	3.02979	SRR7174423		SUBSPECIES	species	372567731	8.57121	2021-05-03	HiSeq X Ten	short	2021_June	Butterfly genome assembly
2201504	Eukaryota	Arthropoda	Insecta	Lepidoptera	Hesperiidae	Autochton	Autochton itylus		GCA_018251535.1	Florida Museum of Natural History	USA	North America	North America	global_north	Contig	1835	3.26364	SRR7174387		SPECIES	species	415257808	8.61832	2021-05-03	HiSeq X Ten	short	2021_June	Butterfly genome assembly
2233677	Eukaryota	Arthropoda	Insecta	Lepidoptera	Hesperiidae	Autochton	Autochton oryx		GCA_018250435.1	Florida Museum of Natural History	USA	North America	North America	global_north	Contig	1567	3.19507	SRR7174543		SPECIES	species	538481812	8.73117	2021-05-03	HiSeq X Ten	short	2021_June	Butterfly genome assembly
2233679	Eukaryota	Arthropoda	Insecta	Lepidoptera	Hesperiidae	Autochton	Autochton potrillo potrillo		GCA_018250395.1	Florida Museum of Natural History	USA	North America	North America	global_north	Contig	1560	3.19312	SRR7174542		SUBSPECIES	species	413686985	8.61667	2021-05-03	HiSeq X Ten	short	2021_June	Butterfly genome assembly
2585998	Eukaryota	Arthropoda	Insecta	Lepidoptera	Hesperiidae	Azonax	Azonax typhaon		GCA_018245255.1	Florida Museum of Natural History	USA	North America	North America	global_north	Contig	1599	3.20385	SRR9330385		SPECIES	species	283456307	8.45249	2021-05-03	Illumina HiSeq X Ten	short	2021_June	Butterfly genome assembly
354809	Eukaryota	Arthropoda	Insecta	Lepidoptera	Hesperiidae	Bungalotis	Bungalotis erythus		GCA_018249455.1	Florida Museum of Natural History	USA	North America	North America	global_north	Contig	1972	3.29491	SRR7174382		SPECIES	species	365423499	8.5628	2021-05-03	HiSeq X Ten	short	2021_June	Butterfly genome assembly
1908709	Eukaryota	Arthropoda	Insecta	Lepidoptera	Hesperiidae	Cabirus	Cabirus procas		GCA_018251655.1	Florida Museum of Natural History	USA	North America	North America	global_north	Contig	1395	3.14457	SRR7174374		SPECIES	species	359584244	8.5558	2021-05-03	HiSeq X Ten	short	2021_June	Butterfly genome assembly
73634	Eukaryota	Arthropoda	Insecta	Lepidoptera	Hesperiidae	Calpodes	Calpodes ethlius		GCA_018251375.1	Florida Museum of Natural History	USA	North America	North America	global_north	Contig	6102	3.78547	SRR7174409	Brazilian skipper butterfly	SPECIES	species	415728021	8.61881	2021-05-03	HiSeq X Ten	short	2021_June	Butterfly genome assembly
2201519	Eukaryota	Arthropoda	Insecta	Lepidoptera	Hesperiidae	Caltoris	Caltoris sirius fusca		GCA_018250535.1	Florida Museum of Natural History	USA	North America	North America	global_north	Contig	1502	3.17667	SRR7174520		SUBSPECIES	species	356584790	8.55216	2021-05-03	HiSeq X Ten	short	2021_June	Butterfly genome assembly
2201521	Eukaryota	Arthropoda	Insecta	Lepidoptera	Hesperiidae	Carterocephalus	Carterocephalus mandan		GCA_018250895.1	Florida Museum of Natural History	USA	North America	North America	global_north	Contig	3307	3.51943	SRR7174471		SPECIES	species	346870670	8.54017	2021-05-03	HiSeq X Ten	short	2021_June	Butterfly genome assembly
354836	Eukaryota	Arthropoda	Insecta	Lepidoptera	Hesperiidae	Carystus	Carystus phorcus		GCA_018248895.1	Florida Museum of Natural History	USA	North America	North America	global_north	Contig	6065	3.78283	SRR7174425		SPECIES	species	388340267	8.58921	2021-05-03	HiSeq X Ten	short	2021_June	Butterfly genome assembly
2233717	Eukaryota	Arthropoda	Insecta	Lepidoptera	Hesperiidae	Cecropterus	Cecropterus albociliatus		GCA_018250195.1	Florida Museum of Natural History	USA	North America	North America	global_north	Contig	2109	3.32408	SRR7174578	Skinner's cloudywing	SPECIES	species	469264532	8.67142	2021-05-03	HiSeq X Ten	short	2021_June	Butterfly genome assembly
2233719	Eukaryota	Arthropoda	Insecta	Lepidoptera	Hesperiidae	Cecropterus	Cecropterus bathyllus		GCA_018251575.1	Florida Museum of Natural History	USA	North America	North America	global_north	Contig	1878	3.2737	SRR7174390		SPECIES	species	487105511	8.68762	2021-05-03	HiSeq X Ten	short	2021_June	Butterfly genome assembly
2233720	Eukaryota	Arthropoda	Insecta	Lepidoptera	Hesperiidae	Cecropterus	Cecropterus casica		GCA_018249335.1	Florida Museum of Natural History	USA	North America	North America	global_north	Contig	1370	3.13672	SRR7174392		SPECIES	species	390348596	8.59145	2021-05-03	HiSeq X Ten	short	2021_June	Butterfly genome assembly
2233721	Eukaryota	Arthropoda	Insecta	Lepidoptera	Hesperiidae	Cecropterus	Cecropterus confusis		GCA_018251515.1	Florida Museum of Natural History	USA	North America	North America	global_north	Contig	3421	3.53415	SRR7174394		SPECIES	species	513179842	8.71027	2021-05-03	HiSeq X Ten	short	2021_June	Butterfly genome assembly
2233723	Eukaryota	Arthropoda	Insecta	Lepidoptera	Hesperiidae	Cecropterus	Cecropterus dorantes dorantes		GCA_018249915.1	Florida Museum of Natural History	USA	North America	North America	global_north	Contig	3670	3.56467	SRR7174579		SUBSPECIES	species	552791610	8.74256	2021-05-03	HiSeq X Ten	short	2021_June	Butterfly genome assembly
2233728	Eukaryota	Arthropoda	Insecta	Lepidoptera	Hesperiidae	Cecropterus	Cecropterus evenus		GCA_018249275.1	Florida Museum of Natural History	USA	North America	North America	global_north	Contig	1441	3.15866	SRR7174399		SPECIES	species	371965110	8.5705	2021-05-03	HiSeq X Ten	short	2021_June	Butterfly genome assembly
2558925	Eukaryota	Arthropoda	Insecta	Lepidoptera	Hesperiidae	Cecropterus	Cecropterus lyciades		GCA_002930495.1	The University of Texas Southwestern Medical Center	USA	North America	North America	global_north	Scaffold	7706	3.89	3311_assembly_v1_with_mito		SPECIES	species	566818879	8.75	2018-02-20	Illumina HiSeq	short	2021_January	Cecropterus lyciades Genome sequencing and assembly
2233737	Eukaryota	Arthropoda	Insecta	Lepidoptera	Hesperiidae	Cecropterus	Cecropterus toxeus		GCA_018249875.1	Florida Museum of Natural History	USA	North America	North America	global_north	Contig	7640	3.88309	SRR7174573	coyote skipper	SPECIES	species	462106029	8.66474	2021-05-03	HiSeq X Ten	short	2021_June	Butterfly genome assembly
354846	Eukaryota	Arthropoda	Insecta	Lepidoptera	Hesperiidae	Cephise	Cephise aelius		GCA_018251135.1	Florida Museum of Natural History	USA	North America	North America	global_north	Contig	1865	3.27068	SRR7174447		SPECIES	species	453903003	8.65696	2021-05-03	HiSeq X Ten	short	2021_June	Butterfly genome assembly
1921484	Eukaryota	Arthropoda	Insecta	Lepidoptera	Hesperiidae	Charidia	Charidia lucaria		GCA_018247155.1	Florida Museum of Natural History	USA	North America	North America	global_north	Contig	1575	3.19728	SRR7174567		SPECIES	species	347106712	8.54046	2021-05-03	HiSeq X Ten	short	2021_June	Butterfly genome assembly
2201523	Eukaryota	Arthropoda	Insecta	Lepidoptera	Hesperiidae	Chioides	Chioides albofasciatus		GCA_018248315.1	Florida Museum of Natural History	USA	North America	North America	global_north	Contig	2451	3.38934	SRR7174540		SPECIES	species	384567887	8.58497	2021-05-03	HiSeq X Ten	short	2021_June	Butterfly genome assembly
354853	Eukaryota	Arthropoda	Insecta	Lepidoptera	Hesperiidae	Chiomara	Chiomara georgina		GCA_018248655.1	Florida Museum of Natural History	USA	North America	North America	global_north	Contig	1423	3.1532	SRR7174467		SPECIES	species	399385526	8.60139	2021-05-03	HiSeq X Ten	short	2021_June	Butterfly genome assembly
218724	Eukaryota	Arthropoda	Insecta	Lepidoptera	Hesperiidae	Choaspes	Choaspes benjaminii		GCA_018248235.1	Florida Museum of Natural History	USA	North America	North America	global_north	Contig	2532	3.40346	SRR7174556	Indian awkling	SPECIES	species	357905988	8.55377	2021-05-03	HiSeq X Ten	short	2021_June	Butterfly genome assembly
2201702	Eukaryota	Arthropoda	Insecta	Lepidoptera	Hesperiidae	Choranthus	Choranthus vitellius		GCA_018251395.1	Florida Museum of Natural History	USA	North America	North America	global_north	Contig	1953	3.2907	SRR7174411		SPECIES	species	411859152	8.61475	2021-05-03	HiSeq X Ten	short	2021_June	Butterfly genome assembly
1052498	Eukaryota	Arthropoda	Insecta	Lepidoptera	Hesperiidae	Clito	Clito sp. Burns02		GCA_018250795.1	Florida Museum of Natural History	USA	North America	North America	global_north	Contig	1602	3.20466	SRR7174503		SPECIES	species	269143486	8.42998	2021-05-03	HiSeq X Ten	short	2021_June	Butterfly genome assembly
354867	Eukaryota	Arthropoda	Insecta	Lepidoptera	Hesperiidae	Codatractus	Codatractus alcaeus		GCA_018251115.1	Florida Museum of Natural History	USA	North America	North America	global_north	Contig	2666	3.42586	SRR7174443	white-crescent longtail	SPECIES	species	423191607	8.62654	2021-05-03	HiSeq X Ten	short	2021_June	Butterfly genome assembly
354868	Eukaryota	Arthropoda	Insecta	Lepidoptera	Hesperiidae	Codatractus	Codatractus imalena		GCA_018248975.1	Florida Museum of Natural History	USA	North America	North America	global_north	Contig	2610	3.41664	SRR7174420		SPECIES	species	405533195	8.60803	2021-05-03	HiSeq X Ten	short	2021_June	Butterfly genome assembly
509368	Eukaryota	Arthropoda	Insecta	Lepidoptera	Hesperiidae	Copaeodes	Copaeodes aurantiaca		GCA_018251435.1	Florida Museum of Natural History	USA	North America	North America	global_north	Contig	1897	3.27807	SRR7174406		SPECIES	species	320477619	8.5058	2021-05-03	HiSeq X Ten	short	2021_June	Butterfly genome assembly
2585863	Eukaryota	Arthropoda	Insecta	Lepidoptera	Hesperiidae	Creonpyge	Creonpyge creon creon		GCA_018246875.1	Florida Museum of Natural History	USA	North America	North America	global_north	Contig	2502	3.39829	SRR9330691		SUBSPECIES	species	370945961	8.56931	2021-05-03	Illumina HiSeq X Ten	short	2021_June	Butterfly genome assembly
2201705	Eukaryota	Arthropoda	Insecta	Lepidoptera	Hesperiidae	Croniades	Croniades pieria auraria		GCA_018248815.1	Florida Museum of Natural History	USA	North America	North America	global_north	Contig	6045	3.7814	SRR7174434		SUBSPECIES	species	388984666	8.58993	2021-05-03	HiSeq X Ten	short	2021_June	Butterfly genome assembly
2201707	Eukaryota	Arthropoda	Insecta	Lepidoptera	Hesperiidae	Cupitha	Cupitha purreea		GCA_018249235.1	Florida Museum of Natural History	USA	North America	North America	global_north	Contig	1099	3.041	SRR7174400		SPECIES	species	308137249	8.48874	2021-05-03	HiSeq X Ten	short	2021_June	Butterfly genome assembly
2585866	Eukaryota	Arthropoda	Insecta	Lepidoptera	Hesperiidae	Dalla	Dalla costala		GCA_018245355.1	Florida Museum of Natural History	USA	North America	North America	global_north	Contig	2260	3.35411	SRR9330375		SPECIES	species	341153674	8.53295	2021-05-03	Illumina HiSeq X Ten	short	2021_June	Butterfly genome assembly
2585868	Eukaryota	Arthropoda	Insecta	Lepidoptera	Hesperiidae	Dalla	Dalla cyprius quinka		GCA_018247615.1	Florida Museum of Natural History	USA	North America	North America	global_north	Contig	1029	3.01242	SRR9330372		SUBSPECIES	species	304983605	8.48428	2021-05-03	Illumina HiSeq X Ten	short	2021_June	Butterfly genome assembly
2585870	Eukaryota	Arthropoda	Insecta	Lepidoptera	Hesperiidae	Dalla	Dalla eburones eburones		GCA_018245395.1	Florida Museum of Natural History	USA	North America	North America	global_north	Contig	1315	3.11893	SRR9330374		SUBSPECIES	species	272597206	8.43552	2021-05-03	Illumina HiSeq X Ten	short	2021_June	Butterfly genome assembly
2585871	Eukaryota	Arthropoda	Insecta	Lepidoptera	Hesperiidae	Dalla	Dalla quadristriga		GCA_018245335.1	Florida Museum of Natural History	USA	North America	North America	global_north	Contig	4263	3.62972	SRR9330377		SPECIES	species	339621683	8.531	2021-05-03	Illumina HiSeq X Ten	short	2021_June	Butterfly genome assembly
354901	Eukaryota	Arthropoda	Insecta	Lepidoptera	Hesperiidae	Dardarina	Dardarina dardaris		GCA_018248255.1	Florida Museum of Natural History	USA	North America	North America	global_north	Contig	1158	3.06371	SRR7174550		SPECIES	species	210143222	8.32252	2021-05-03	HiSeq X Ten	short	2021_June	Butterfly genome assembly
354903	Eukaryota	Arthropoda	Insecta	Lepidoptera	Hesperiidae	Doberes	Doberes anticus		GCA_018250115.1	Florida Museum of Natural History	USA	North America	North America	global_north	Contig	3835	3.58377	SRR7174369		SPECIES	species	404243238	8.60664	2021-05-03	HiSeq X Ten	short	2021_June	Butterfly genome assembly
2233749	Eukaryota	Arthropoda	Insecta	Lepidoptera	Hesperiidae	Duroca	Duroca duroca duroca		GCA_018247115.1	Florida Museum of Natural History	USA	North America	North America	global_north	Contig	1088	3.03663	SRR7174569		SUBSPECIES	species	271871485	8.43436	2021-05-03	HiSeq X Ten	short	2021_June	Butterfly genome assembly
354915	Eukaryota	Arthropoda	Insecta	Lepidoptera	Hesperiidae	Dyscophellus	Dyscophellus porcius		GCA_018249995.1	Florida Museum of Natural History	USA	North America	North America	global_north	Contig	1206	3.08135	SRR7174379		SPECIES	species	411368901	8.61423	2021-05-03	HiSeq X Ten	short	2021_June	Butterfly genome assembly
2201609	Eukaryota	Arthropoda	Insecta	Lepidoptera	Hesperiidae	Eantis	Eantis tosta		GCA_018249015.1	Florida Museum of Natural History	USA	North America	North America	global_north	Contig	1141	3.05729	SRR7174431		SPECIES	species	362547595	8.55937	2021-05-03	HiSeq X Ten	short	2021_June	Butterfly genome assembly
2233685	Eukaryota	Arthropoda	Insecta	Lepidoptera	Hesperiidae	Ectomis	Ectomis asine		GCA_018251055.1	Florida Museum of Natural History	USA	North America	North America	global_north	Contig	1563	3.19396	SRR7174448		SPECIES	species	374619435	8.57359	2021-05-03	HiSeq X Ten	short	2021_June	Butterfly genome assembly
2233690	Eukaryota	Arthropoda	Insecta	Lepidoptera	Hesperiidae	Ectomis	Ectomis octomaculata		GCA_018248795.1	Florida Museum of Natural History	USA	North America	North America	global_north	Contig	1677	3.22453	SRR7174446		SPECIES	species	466344074	8.66871	2021-05-03	HiSeq X Ten	short	2021_June	Butterfly genome assembly
2585872	Eukaryota	Arthropoda	Insecta	Lepidoptera	Hesperiidae	Elbella	Elbella theseus		GCA_018245175.1	Florida Museum of Natural History	USA	North America	North America	global_north	Contig	2326	3.36661	SRR9330389		SPECIES	species	358675752	8.5547	2021-05-03	Illumina HiSeq X Ten	short	2021_June	Butterfly genome assembly
2201626	Eukaryota	Arthropoda	Insecta	Lepidoptera	Hesperiidae	Epargyreus	Epargyreus clarus		GCA_014595695.1	The George Washington University	USA	North America	North America	global_north	Contig	3745284	6.57	ASM1459569v1		SUBSPECIES	species	426663811	8.63	2020-09-15	PacBio Sequel	long	2021_January	Epargyreus clarus clarus isolate:660444 Genome sequencing and assembly
2201545	Eukaryota	Arthropoda	Insecta	Lepidoptera	Hesperiidae	Epargyreus	Epargyreus spanna		GCA_018252055.1	Florida Museum of Natural History	USA	North America	North America	global_north	Contig	1052	3.02202	SRR7174346		SPECIES	species	307695930	8.48812	2021-05-03	HiSeq X Ten	short	2021_June	Butterfly genome assembly
1873864	Eukaryota	Arthropoda	Insecta	Lepidoptera	Hesperiidae	Ernsta	Ernsta colotes		GCA_018232025.1	Florida Museum of Natural History	USA	North America	North America	global_north	Contig	1557	3.19229	SRR12057677		SPECIES	species	256127795	8.40846	2021-05-03	Illumina HiSeq X Ten	short	2021_June	Butterfly genome assembly
2705552	Eukaryota	Arthropoda	Insecta	Lepidoptera	Hesperiidae	Ernsta	Ernsta delagoae		GCA_018230765.1	Florida Museum of Natural History	USA	North America	North America	global_north	Contig	3270	3.51455	SRR12057675		SPECIES	species	253253939	8.40356	2021-05-03	Illumina HiSeq X Ten	short	2021_June	Butterfly genome assembly
2201629	Eukaryota	Arthropoda	Insecta	Lepidoptera	Hesperiidae	Erynnis	Erynnis brizo brizo		GCA_018248615.1	Florida Museum of Natural History	USA	North America	North America	global_north	Contig	2796	3.44654	SRR7174469		SUBSPECIES	species	320271858	8.50552	2021-05-03	HiSeq X Ten	short	2021_June	Butterfly genome assembly
520884	Eukaryota	Arthropoda	Insecta	Lepidoptera	Hesperiidae	Erynnis	Erynnis tages		GCA_905147235.1	Wellcome Sanger Institute	United Kingdom	Europe	Europe	global_north	Chromosome	8006790	6.90346	ilEryTage1.1		SPECIES	species	329343411	8.51765	2021-01-28	N/A	none	2021_June	Erynnis tages (dingy skipper) genome assembly, ilEryTage1
2201553	Eukaryota	Arthropoda	Insecta	Lepidoptera	Hesperiidae	Euphyes	Euphyes dion		GCA_018251475.1	Florida Museum of Natural History	USA	North America	North America	global_north	Contig	1014	3.00604	SRR7174405		SPECIES	species	305064666	8.48439	2021-05-03	HiSeq X Ten	short	2021_June	Butterfly genome assembly
2233695	Eukaryota	Arthropoda	Insecta	Lepidoptera	Hesperiidae	Euriphellus	Euriphellus phraxanor		GCA_018249515.1	Florida Museum of Natural History	USA	North America	North America	global_north	Contig	1752	3.24353	SRR7174381		SPECIES	species	455215094	8.65822	2021-05-03	HiSeq X Ten	short	2021_June	Butterfly genome assembly
354951	Eukaryota	Arthropoda	Insecta	Lepidoptera	Hesperiidae	Grais	Grais stigmaticus		GCA_018251695.1	Florida Museum of Natural History	USA	North America	North America	global_north	Contig	1430	3.15534	SRR7174368	hermit skipper	SPECIES	species	259093177	8.41346	2021-05-03	HiSeq X Ten	short	2021_June	Butterfly genome assembly
218732	Eukaryota	Arthropoda	Insecta	Lepidoptera	Hesperiidae	Hasora	Hasora chromus		GCA_018247075.1	Florida Museum of Natural History	USA	North America	North America	global_north	Contig	2464	3.39164	SRR9330399		SPECIES	species	369117709	8.56716	2021-05-03	Illumina HiSeq X Ten	short	2021_June	Butterfly genome assembly
354953	Eukaryota	Arthropoda	Insecta	Lepidoptera	Hesperiidae	Helias	Helias cama		GCA_018250775.1	Florida Museum of Natural History	USA	North America	North America	global_north	Contig	1839	3.26458	SRR7174506		SPECIES	species	360822755	8.55729	2021-05-03	HiSeq X Ten	short	2021_June	Butterfly genome assembly
2201560	Eukaryota	Arthropoda	Insecta	Lepidoptera	Hesperiidae	Heliopyrgus	Heliopyrgus sublinea		GCA_018248555.1	Florida Museum of Natural History	USA	North America	North America	global_north	Contig	1142	3.05767	SRR7174501		SPECIES	species	390116060	8.59119	2021-05-03	HiSeq X Ten	short	2021_June	Butterfly genome assembly
291688	Eukaryota	Arthropoda	Insecta	Lepidoptera	Hesperiidae	Hesperia	Hesperia comma		GCA_905404135.1	WELLCOME SANGER INSTITUTE	United Kingdom	Europe	Europe	global_north	Chromosome	10272607	7.01168	ilHesComm1.1	common branded skipper	SPECIES	species	525335281	8.72044	2021-04-15	N/A	none	2021_June	Hesperia comma (common branded skipper) genome assembly, ilHesComm1
2201562	Eukaryota	Arthropoda	Insecta	Lepidoptera	Hesperiidae	Hesperia	Hesperia meskei straton		GCA_018248915.1	Florida Museum of Natural History	USA	North America	North America	global_north	Contig	3518	3.5463	SRR7174422		SUBSPECIES	species	357818833	8.55366	2021-05-03	HiSeq X Ten	short	2021_June	Butterfly genome assembly
2201563	Eukaryota	Arthropoda	Insecta	Lepidoptera	Hesperiidae	Hesperopsis	Hesperopsis alpheus texana		GCA_018248335.1	Florida Museum of Natural History	USA	North America	North America	global_north	Contig	1301	3.11428	SRR7174536		SUBSPECIES	species	304720485	8.4839	2021-05-03	HiSeq X Ten	short	2021_June	Butterfly genome assembly
676914	Eukaryota	Arthropoda	Insecta	Lepidoptera	Hesperiidae	Hovala	Hovala pardalina		GCA_018248535.1	Florida Museum of Natural History	USA	North America	North America	global_north	Contig	2154	3.33325	SRR7174477		SPECIES	species	263371348	8.42057	2021-05-03	HiSeq X Ten	short	2021_June	Butterfly genome assembly
2201566	Eukaryota	Arthropoda	Insecta	Lepidoptera	Hesperiidae	Hyalothyrus	Hyalothyrus neleus pemphigargyra		GCA_018250315.1	Florida Museum of Natural History	USA	North America	North America	global_north	Contig	3068	3.48686	SRR7174552		SUBSPECIES	species	369354758	8.56744	2021-05-03	HiSeq X Ten	short	2021_June	Butterfly genome assembly
354958	Eukaryota	Arthropoda	Insecta	Lepidoptera	Hesperiidae	Jemadia	Jemadia pseudognetus		GCA_018244755.1	Florida Museum of Natural History	USA	North America	North America	global_north	Contig	6243	3.79539	SRR9330724		SPECIES	species	339274523	8.53055	2021-05-03	Illumina HiSeq X Ten	short	2021_June	Butterfly genome assembly
2585876	Eukaryota	Arthropoda	Insecta	Lepidoptera	Hesperiidae	Jemadia	Jemadia suekentonmiller		GCA_018245575.1	Florida Museum of Natural History	USA	North America	North America	global_north	Contig	5665	3.7532	SRR9330726		SPECIES	species	347280927	8.54068	2021-05-03	Illumina HiSeq X Ten	short	2021_June	Butterfly genome assembly
2585877	Eukaryota	Arthropoda	Insecta	Lepidoptera	Hesperiidae	Jonaspyge	Jonaspyge jonas		GCA_018245895.1	Florida Museum of Natural History	USA	North America	North America	global_north	Contig	1411	3.14953	SRR9330696		SPECIES	species	349587101	8.54356	2021-05-03	Illumina HiSeq X Ten	short	2021_June	Butterfly genome assembly
691651	Eukaryota	Arthropoda	Insecta	Lepidoptera	Hesperiidae	Lerema	Lerema accius		GCA_001278395.1	UT Southwestern Medical Center	USA	North America	North America	global_north	Scaffold	16756	4.22	lac_assembly_V1		SPECIES	species	298169737	8.47	2015-09-02	Illumina HiSeq	short	2021_January	Lerema accius isolate:1769 Genome sequencing and assembly
2201634	Eukaryota	Arthropoda	Insecta	Lepidoptera	Hesperiidae	Lobocla	Lobocla liliana liliana		GCA_018249115.1	Florida Museum of Natural History	USA	North America	North America	global_north	Contig	1074	3.031	SRR7174417		SUBSPECIES	species	396375829	8.59811	2021-05-03	HiSeq X Ten	short	2021_June	Butterfly genome assembly
2233753	Eukaryota	Arthropoda	Insecta	Lepidoptera	Hesperiidae	Lobotractus	Lobotractus valeriana		GCA_018251335.1	Florida Museum of Natural History	USA	North America	North America	global_north	Contig	1250	3.09691	SRR7174419		SPECIES	species	336058895	8.52642	2021-05-03	HiSeq X Ten	short	2021_June	Butterfly genome assembly
2049226	Eukaryota	Arthropoda	Insecta	Lepidoptera	Hesperiidae	Lycas	Lycas argentea		GCA_018251815.1	Florida Museum of Natural History	USA	North America	North America	global_north	Contig	1448	3.16077	SRR7174362		SPECIES	species	290812805	8.46361	2021-05-03	HiSeq X Ten	short	2021_June	Butterfly genome assembly
2049228	Eukaryota	Arthropoda	Insecta	Lepidoptera	Hesperiidae	Lychnuchoides	Lychnuchoides ozias		GCA_018251875.1	Florida Museum of Natural History	USA	North America	North America	global_north	Contig	1985	3.29776	SRR7174359		SPECIES	species	385304683	8.5858	2021-05-03	HiSeq X Ten	short	2021_June	Butterfly genome assembly
2795567	Eukaryota	Arthropoda	Insecta	Lepidoptera	Hesperiidae	Megathymus	Megathymus violae		GCA_003671415.1	UT Southwestern Medical Center	USA	North America	North America	global_north	Scaffold	92816	4.97	mvi_v1		SPECIES	species	429427782	8.63	2018-10-22	Illumina HiSeq	short	2021_January	Megathymus violae Genome sequencing and assembly
2201573	Eukaryota	Arthropoda	Insecta	Lepidoptera	Hesperiidae	Metardaris	Metardaris cosinga cedra		GCA_018251075.1	Florida Museum of Natural History	USA	North America	North America	global_north	Contig	1931	3.28578	SRR7174435		SUBSPECIES	species	342570362	8.53475	2021-05-03	HiSeq X Ten	short	2021_June	Butterfly genome assembly
2586009	Eukaryota	Arthropoda	Insecta	Lepidoptera	Hesperiidae	Microceris	Microceris iphinous		GCA_018246495.1	Florida Museum of Natural History	USA	North America	North America	global_north	Contig	1515	3.18041	SRR9330733		SPECIES	species	351114331	8.54545	2021-05-03	Illumina HiSeq X Ten	short	2021_June	Butterfly genome assembly
2586012	Eukaryota	Arthropoda	Insecta	Lepidoptera	Hesperiidae	Microceris	Microceris merops		GCA_018244855.1	Florida Museum of Natural History	USA	North America	North America	global_north	Contig	5562	3.74523	SRR9330698		SPECIES	species	365057865	8.56236	2021-05-03	Illumina HiSeq X Ten	short	2021_June	Butterfly genome assembly
2586013	Eukaryota	Arthropoda	Insecta	Lepidoptera	Hesperiidae	Microceris	Microceris miodesmiata		GCA_018245735.1	Florida Museum of Natural History	USA	North America	North America	global_north	Contig	4695	3.67164	SRR9330706		SPECIES	species	370136681	8.56836	2021-05-03	Illumina HiSeq X Ten	short	2021_June	Butterfly genome assembly
2586015	Eukaryota	Arthropoda	Insecta	Lepidoptera	Hesperiidae	Microceris	Microceris patrobas patrobas		GCA_018246795.1	Florida Museum of Natural History	USA	North America	North America	global_north	Contig	3057	3.4853	SRR9330707		SUBSPECIES	species	360026277	8.55633	2021-05-03	Illumina HiSeq X Ten	short	2021_June	Butterfly genome assembly
2586016	Eukaryota	Arthropoda	Insecta	Lepidoptera	Hesperiidae	Microceris	Microceris scylla		GCA_018245595.1	Florida Museum of Natural History	USA	North America	North America	global_north	Contig	5499	3.74028	SRR9330731		SPECIES	species	371329891	8.56976	2021-05-03	Illumina HiSeq X Ten	short	2021_June	Butterfly genome assembly
354973	Eukaryota	Arthropoda	Insecta	Lepidoptera	Hesperiidae	Milanion	Milanion marciana		GCA_018252115.1	Florida Museum of Natural History	USA	North America	North America	global_north	Contig	1206	3.08135	SRR7174344		SPECIES	species	355847322	8.55126	2021-05-03	HiSeq X Ten	short	2021_June	Butterfly genome assembly
2234126	Eukaryota	Arthropoda	Insecta	Lepidoptera	Hesperiidae	Mimia	Mimia cf. chiapaensis NVG-14107D03		GCA_018250055.1	Florida Museum of Natural History	USA	North America	North America	global_north	Contig	1415	3.15076	SRR7174372		SPECIES	species	359529975	8.55574	2021-05-03	HiSeq X Ten	short	2021_June	Butterfly genome assembly
2585883	Eukaryota	Arthropoda	Insecta	Lepidoptera	Hesperiidae	Mimoniades	Mimoniades nurscia nurscia		GCA_018246595.1	Florida Museum of Natural History	USA	North America	North America	global_north	Contig	5810	3.76418	SRR9330719		SUBSPECIES	species	357098734	8.55279	2021-05-03	Illumina HiSeq X Ten	short	2021_June	Butterfly genome assembly
2585884	Eukaryota	Arthropoda	Insecta	Lepidoptera	Hesperiidae	Mimoniades	Mimoniades ocyalus		GCA_018245615.1	Florida Museum of Natural History	USA	North America	North America	global_north	Contig	4789	3.68024	SRR9330721		SPECIES	species	363161157	8.5601	2021-05-03	Illumina HiSeq X Ten	short	2021_June	Butterfly genome assembly
2585888	Eukaryota	Arthropoda	Insecta	Lepidoptera	Hesperiidae	Mimoniades	Mimoniades versicolor eupheme		GCA_018245635.1	Florida Museum of Natural History	USA	North America	North America	global_north	Contig	4168	3.61993	SRR9330718		SUBSPECIES	species	347076729	8.54043	2021-05-03	Illumina HiSeq X Ten	short	2021_June	Butterfly genome assembly
354984	Eukaryota	Arthropoda	Insecta	Lepidoptera	Hesperiidae	Morvina	Morvina fissimacula		GCA_018251755.1	Florida Museum of Natural History	USA	North America	North America	global_north	Contig	1296	3.11261	SRR7174367		SPECIES	species	366892780	8.56454	2021-05-03	HiSeq X Ten	short	2021_June	Butterfly genome assembly
2705514	Eukaryota	Arthropoda	Insecta	Lepidoptera	Hesperiidae	Muschampia	Muschampia plurimacula		GCA_018230725.1	Florida Museum of Natural History	USA	North America	North America	global_north	Contig	1125	3.05115	SRR12057689		SPECIES	species	364437734	8.56162	2021-05-03	Illumina HiSeq X Ten	short	2021_June	Butterfly genome assembly
2705517	Eukaryota	Arthropoda	Insecta	Lepidoptera	Hesperiidae	Muschampia	Muschampia proteides		GCA_018230885.1	Florida Museum of Natural History	USA	North America	North America	global_north	Contig	1884	3.27508	SRR12057667		SPECIES	species	83960247	7.92407	2021-05-03	Illumina HiSeq X Ten	short	2021_June	Butterfly genome assembly
2585889	Eukaryota	Arthropoda	Insecta	Lepidoptera	Hesperiidae	Myscelus	Myscelus amystis hages		GCA_018244895.1	Florida Museum of Natural History	USA	North America	North America	global_north	Contig	6707	3.82653	SRR9330669		SUBSPECIES	species	277531883	8.44331	2021-05-03	Illumina HiSeq X Ten	short	2021_June	Butterfly genome assembly
2585890	Eukaryota	Arthropoda	Insecta	Lepidoptera	Hesperiidae	Myscelus	Myscelus epimachia		GCA_018245295.1	Florida Museum of Natural History	USA	North America	North America	global_north	Contig	2318	3.36511	SRR9330387		SPECIES	species	272172950	8.43484	2021-05-03	Illumina HiSeq X Ten	short	2021_June	Butterfly genome assembly
2585891	Eukaryota	Arthropoda	Insecta	Lepidoptera	Hesperiidae	Myscelus	Myscelus nobilis		GCA_018245955.1	Florida Museum of Natural History	USA	North America	North America	global_north	Contig	1789	3.25261	SRR9330672		SPECIES	species	291092801	8.46403	2021-05-03	Illumina HiSeq X Ten	short	2021_June	Butterfly genome assembly
328873	Eukaryota	Arthropoda	Insecta	Lepidoptera	Hesperiidae	Mysoria	Mysoria ambigua		GCA_018245875.1	Florida Museum of Natural History	USA	North America	North America	global_north	Contig	5959	3.77517	SRR9330684		SPECIES	species	353993099	8.54899	2021-05-03	Illumina HiSeq X Ten	short	2021_June	Butterfly genome assembly
2585895	Eukaryota	Arthropoda	Insecta	Lepidoptera	Hesperiidae	Mysoria	Mysoria catomelaena		GCA_018246855.1	Florida Museum of Natural History	USA	North America	North America	global_north	Contig	1978	3.29623	SRR9330685		SPECIES	species	350429833	8.5446	2021-05-03	Illumina HiSeq X Ten	short	2021_June	Butterfly genome assembly
2585898	Eukaryota	Arthropoda	Insecta	Lepidoptera	Hesperiidae	Mysoria	Mysoria sejanus stolli		GCA_018245835.1	Florida Museum of Natural History	USA	North America	North America	global_north	Contig	4740	3.67578	SRR9330682		SUBSPECIES	species	359430691	8.55562	2021-05-03	Illumina HiSeq X Ten	short	2021_June	Butterfly genome assembly
2201577	Eukaryota	Arthropoda	Insecta	Lepidoptera	Hesperiidae	Nastra	Nastra julia		GCA_018251315.1	Florida Museum of Natural History	USA	North America	North America	global_north	Contig	2287	3.35927	SRR7174426		SPECIES	species	267235138	8.42689	2021-05-03	HiSeq X Ten	short	2021_June	Butterfly genome assembly
1053887	Eukaryota	Arthropoda	Insecta	Lepidoptera	Hesperiidae	Nicephellus	Nicephellus nicephorus		GCA_018250015.1	Florida Museum of Natural History	USA	North America	North America	global_north	Contig	1155	3.06258	SRR7174378		SPECIES	species	341486570	8.53337	2021-05-03	HiSeq X Ten	short	2021_June	Butterfly genome assembly
2201579	Eukaryota	Arthropoda	Insecta	Lepidoptera	Hesperiidae	Niconiades	Niconiades incomptus		GCA_018251275.1	Florida Museum of Natural History	USA	North America	North America	global_north	Contig	1559	3.19285	SRR7174430		SPECIES	species	395814552	8.59749	2021-05-03	HiSeq X Ten	short	2021_June	Butterfly genome assembly
1908717	Eukaryota	Arthropoda	Insecta	Lepidoptera	Hesperiidae	Noctuana	Noctuana haematospila		GCA_018231265.1	Florida Museum of Natural History	USA	North America	North America	global_north	Contig	4046	3.60703	SRR12057641		SPECIES	species	255578086	8.40752	2021-05-03	Illumina HiSeq X Ten	short	2021_June	Butterfly genome assembly
355021	Eukaryota	Arthropoda	Insecta	Lepidoptera	Hesperiidae	Noctuana	Noctuana lactifera		GCA_018231305.1	Florida Museum of Natural History	USA	North America	North America	global_north	Contig	3689	3.56691	SRR12057635		SPECIES	species	292077182	8.4655	2021-05-03	Illumina HiSeq X Ten	short	2021_June	Butterfly genome assembly
663902	Eukaryota	Arthropoda	Insecta	Lepidoptera	Hesperiidae	Noctuana	Noctuana stator		GCA_018231225.1	Florida Museum of Natural History	USA	North America	North America	global_north	Contig	6377	3.80462	SRR12057642		SPECIES	species	247846596	8.39418	2021-05-03	Illumina HiSeq X Ten	short	2021_June	Butterfly genome assembly
2586022	Eukaryota	Arthropoda	Insecta	Lepidoptera	Hesperiidae	Nosphistia	Nosphistia zonara		GCA_018244835.1	Florida Museum of Natural History	USA	North America	North America	global_north	Contig	1356	3.13226	SRR9330727		SPECIES	species	360186487	8.55653	2021-05-03	Illumina HiSeq X Ten	short	2021_June	Butterfly genome assembly
876063	Eukaryota	Arthropoda	Insecta	Lepidoptera	Hesperiidae	Ochlodes	Ochlodes sylvanus		GCA_905404295.1	WELLCOME SANGER INSTITUTE	United Kingdom	Europe	Europe	global_north	Chromosome	6806391	6.83292	ilOchSylv3.1		SPECIES	species	379669142	8.57941	2021-04-15	N/A	none	2021_June	Ochlodes sylvanus (large skipper) genome assembly, ilOchSylv3
2201582	Eukaryota	Arthropoda	Insecta	Lepidoptera	Hesperiidae	Oechydrus	Oechydrus chersis rufus		GCA_018250615.1	Florida Museum of Natural History	USA	North America	North America	global_north	Contig	2086	3.31931	SRR7174515		SUBSPECIES	species	395906691	8.59759	2021-05-03	HiSeq X Ten	short	2021_June	Butterfly genome assembly
509445	Eukaryota	Arthropoda	Insecta	Lepidoptera	Hesperiidae	Orses	Orses cynisca		GCA_018251835.1	Florida Museum of Natural History	USA	North America	North America	global_north	Contig	1628	3.21165	SRR7174361		SPECIES	species	303334091	8.48192	2021-05-03	HiSeq X Ten	short	2021_June	Butterfly genome assembly
2585901	Eukaryota	Arthropoda	Insecta	Lepidoptera	Hesperiidae	Oxynetra	Oxynetra confusa		GCA_018239405.1	Florida Museum of Natural History	USA	North America	North America	global_north	Contig	1568	3.19535	SRR9330749		SPECIES	species	335209363	8.52532	2021-05-03	Illumina HiSeq X Ten	short	2021_June	Butterfly genome assembly
355034	Eukaryota	Arthropoda	Insecta	Lepidoptera	Hesperiidae	Oxynetra	Oxynetra hopfferi		GCA_018239365.1	Florida Museum of Natural History	USA	North America	North America	global_north	Contig	1391	3.14333	SRR9330750		SPECIES	species	292344189	8.46589	2021-05-03	Illumina HiSeq X Ten	short	2021_June	Butterfly genome assembly
2585903	Eukaryota	Arthropoda	Insecta	Lepidoptera	Hesperiidae	Oxynetra	Oxynetra roscius flavomaculata		GCA_018244775.1	Florida Museum of Natural History	USA	North America	North America	global_north	Contig	2799	3.447	SRR9330737		SUBSPECIES	species	336509179	8.527	2021-05-03	Illumina HiSeq X Ten	short	2021_June	Butterfly genome assembly
2585907	Eukaryota	Arthropoda	Insecta	Lepidoptera	Hesperiidae	Oxynetra	Oxynetra stangelandi		GCA_018245155.1	Florida Museum of Natural History	USA	North America	North America	global_north	Contig	4335	3.63699	SRR9330390		SPECIES	species	343867840	8.53639	2021-05-03	Illumina HiSeq X Ten	short	2021_June	Butterfly genome assembly
1674429	Eukaryota	Arthropoda	Insecta	Lepidoptera	Hesperiidae	Panoquina	Panoquina ocola ocola		GCA_018249155.1	Florida Museum of Natural History	USA	North America	North America	global_north	Contig	3812	3.58115	SRR7174408		SUBSPECIES	species	322144322	8.50805	2021-05-03	HiSeq X Ten	short	2021_June	Butterfly genome assembly
2201587	Eukaryota	Arthropoda	Insecta	Lepidoptera	Hesperiidae	Paramimus	Paramimus stigma		GCA_018247135.1	Florida Museum of Natural History	USA	North America	North America	global_north	Contig	1505	3.17754	SRR7174568		SPECIES	species	359451015	8.55564	2021-05-03	HiSeq X Ten	short	2021_June	Butterfly genome assembly
2585909	Eukaryota	Arthropoda	Insecta	Lepidoptera	Hesperiidae	Parelbella	Parelbella ahira ahira		GCA_018244795.1	Florida Museum of Natural History	USA	North America	North America	global_north	Contig	10918	4.03814	SRR9330700		SUBSPECIES	species	346315976	8.53947	2021-05-03	Illumina HiSeq X Ten	short	2021_June	Butterfly genome assembly
2585911	Eukaryota	Arthropoda	Insecta	Lepidoptera	Hesperiidae	Parelbella	Parelbella machaon machaon		GCA_018246775.1	Florida Museum of Natural History	USA	North America	North America	global_north	Contig	3695	3.56761	SRR9330702		SUBSPECIES	species	349978056	8.54404	2021-05-03	Illumina HiSeq X Ten	short	2021_June	Butterfly genome assembly
355046	Eukaryota	Arthropoda	Insecta	Lepidoptera	Hesperiidae	Parelbella	Parelbella macleannani		GCA_018245755.1	Florida Museum of Natural History	USA	North America	North America	global_north	Contig	4743	3.67605	SRR9330701		SPECIES	species	339860544	8.5313	2021-05-03	Illumina HiSeq X Ten	short	2021_June	Butterfly genome assembly
2585912	Eukaryota	Arthropoda	Insecta	Lepidoptera	Hesperiidae	Parelbella	Parelbella polyzona		GCA_018244815.1	Florida Museum of Natural History	USA	North America	North America	global_north	Contig	4051	3.60756	SRR9330699		SPECIES	species	336277261	8.5267	2021-05-03	Illumina HiSeq X Ten	short	2021_June	Butterfly genome assembly
2585914	Eukaryota	Arthropoda	Insecta	Lepidoptera	Hesperiidae	Passova	Passova ganymedes ganymedes		GCA_018244715.1	Florida Museum of Natural History	USA	North America	North America	global_north	Contig	2195	3.34143	SRR9330715		SUBSPECIES	species	43437273	7.63786	2021-05-03	Illumina HiSeq X Ten	short	2021_June	Butterfly genome assembly
355051	Eukaryota	Arthropoda	Insecta	Lepidoptera	Hesperiidae	Passova	Passova gellias		GCA_018249975.1	Florida Museum of Natural History	USA	North America	North America	global_north	Contig	5729	3.75808	SRR7174439		SPECIES	species	289263005	8.46129	2021-05-03	HiSeq X Ten	short	2021_June	Butterfly genome assembly
2585917	Eukaryota	Arthropoda	Insecta	Lepidoptera	Hesperiidae	Passova	Passova passova rudex		GCA_018245715.1	Florida Museum of Natural History	USA	North America	North America	global_north	Contig	1395	3.14457	SRR9330714		SUBSPECIES	species	309168143	8.49019	2021-05-03	Illumina HiSeq X Ten	short	2021_June	Butterfly genome assembly
355053	Eukaryota	Arthropoda	Insecta	Lepidoptera	Hesperiidae	Pellicia	Pellicia arina		GCA_018231365.1	Florida Museum of Natural History	USA	North America	North America	global_north	Contig	1357	3.13258	SRR12057638	glazed pellicia	SPECIES	species	417333486	8.62048	2021-05-03	Illumina HiSeq X Ten	short	2021_June	Butterfly genome assembly
489932	Eukaryota	Arthropoda	Insecta	Lepidoptera	Hesperiidae	Perichares	Perichares adela		GCA_018251795.1	Florida Museum of Natural History	USA	North America	North America	global_north	Contig	3219	3.50772	SRR7174363		SPECIES	species	401352749	8.60353	2021-05-03	HiSeq X Ten	short	2021_June	Butterfly genome assembly
2201588	Eukaryota	Arthropoda	Insecta	Lepidoptera	Hesperiidae	Phareas	Phareas burnsi		GCA_018249415.1	Florida Museum of Natural History	USA	North America	North America	global_north	Contig	4512	3.65437	SRR7174385		SPECIES	species	480083190	8.68132	2021-05-03	HiSeq X Ten	short	2021_June	Butterfly genome assembly
2201589	Eukaryota	Arthropoda	Insecta	Lepidoptera	Hesperiidae	Phocides	Phocides pigmalion okeechobee		GCA_018251015.1	Florida Museum of Natural History	USA	North America	North America	global_north	Contig	9497	3.97759	SRR7174453		SUBSPECIES	species	416404118	8.61952	2021-05-03	HiSeq X Ten	short	2021_June	Butterfly genome assembly
2585918	Eukaryota	Arthropoda	Insecta	Lepidoptera	Hesperiidae	Piruna	Piruna aea mexicana		GCA_018245375.1	Florida Museum of Natural History	USA	North America	North America	global_north	Contig	1331	3.12418	SRR9330376		SUBSPECIES	species	337835722	8.52871	2021-05-03	Illumina HiSeq X Ten	short	2021_June	Butterfly genome assembly
2201591	Eukaryota	Arthropoda	Insecta	Lepidoptera	Hesperiidae	Piruna	Piruna pirus		GCA_018250935.1	Florida Museum of Natural History	USA	North America	North America	global_north	Contig	1380	3.13988	SRR7174472		SPECIES	species	357797547	8.55364	2021-05-03	HiSeq X Ten	short	2021_June	Butterfly genome assembly
355081	Eukaryota	Arthropoda	Insecta	Lepidoptera	Hesperiidae	Polyctor	Polyctor polyctor		GCA_018247175.1	Florida Museum of Natural History	USA	North America	North America	global_north	Contig	1204	3.08063	SRR7174562		SPECIES	species	359436568	8.55562	2021-05-03	HiSeq X Ten	short	2021_June	Butterfly genome assembly
355083	Eukaryota	Arthropoda	Insecta	Lepidoptera	Hesperiidae	Polygonus	Polygonus leo		GCA_018250455.1	Florida Museum of Natural History	USA	North America	North America	global_north	Contig	4805	3.68169	SRR7174527	hammock skipper	SPECIES	species	444669052	8.64804	2021-05-03	HiSeq X Ten	short	2021_June	Butterfly genome assembly
2201596	Eukaryota	Arthropoda	Insecta	Lepidoptera	Hesperiidae	Potamanaxas	Potamanaxas melicertes		GCA_018250815.1	Florida Museum of Natural History	USA	North America	North America	global_north	Contig	1360	3.13354	SRR7174504		SPECIES	species	296341149	8.47179	2021-05-03	HiSeq X Ten	short	2021_June	Butterfly genome assembly
2586026	Eukaryota	Arthropoda	Insecta	Lepidoptera	Hesperiidae	Protelbella	Protelbella ruficauda		GCA_018245795.1	Florida Museum of Natural History	USA	North America	North America	global_north	Contig	2877	3.45894	SRR9330704		SPECIES	species	368238336	8.56613	2021-05-03	Illumina HiSeq X Ten	short	2021_June	Butterfly genome assembly
2585919	Eukaryota	Arthropoda	Insecta	Lepidoptera	Hesperiidae	Pseudocoladenia	Pseudocoladenia festa		GCA_018247055.1	Florida Museum of Natural History	USA	North America	North America	global_north	Contig	1230	3.08991	SRR9330412		SPECIES	species	526104173	8.72107	2021-05-03	Illumina HiSeq X Ten	short	2021_June	Butterfly genome assembly
2585921	Eukaryota	Arthropoda	Insecta	Lepidoptera	Hesperiidae	Pyrrhopyge	Pyrrhopyge amythaon amythaon		GCA_018219835.1	Florida Museum of Natural History	USA	North America	North America	global_north	Contig	3631	3.56003	SRR9330762		SUBSPECIES	species	17878999	7.25234	2021-04-30	Illumina HiSeq X Ten	short	2021_June	Butterfly genome assembly
2585925	Eukaryota	Arthropoda	Insecta	Lepidoptera	Hesperiidae	Pyrrhopyge	Pyrrhopyge aziza lexos		GCA_018239245.1	Florida Museum of Natural History	USA	North America	North America	global_north	Contig	1033	3.0141	SRR9330761		SUBSPECIES	species	374807379	8.57381	2021-05-03	Illumina HiSeq X Ten	short	2021_June	Butterfly genome assembly
2585926	Eukaryota	Arthropoda	Insecta	Lepidoptera	Hesperiidae	Pyrrhopyge	Pyrrhopyge creona		GCA_018245055.1	Florida Museum of Natural History	USA	North America	North America	global_north	Contig	1663	3.22089	SRR9330664		SPECIES	species	381593644	8.5816	2021-05-03	Illumina HiSeq X Ten	short	2021_June	Butterfly genome assembly
355100	Eukaryota	Arthropoda	Insecta	Lepidoptera	Hesperiidae	Pyrrhopyge	Pyrrhopyge crida		GCA_018247035.1	Florida Museum of Natural History	USA	North America	North America	global_north	Contig	1137	3.05576	SRR9330660		SPECIES	species	360756622	8.55721	2021-05-03	Illumina HiSeq X Ten	short	2021_June	Butterfly genome assembly
2585938	Eukaryota	Arthropoda	Insecta	Lepidoptera	Hesperiidae	Pyrrhopyge	Pyrrhopyge pelota		GCA_018246515.1	Florida Museum of Natural History	USA	North America	North America	global_north	Contig	1817	3.25935	SRR9330738		SPECIES	species	411088023	8.61393	2021-05-03	Illumina HiSeq X Ten	short	2021_June	Butterfly genome assembly
2585945	Eukaryota	Arthropoda	Insecta	Lepidoptera	Hesperiidae	Pyrrhopyge	Pyrrhopyge sadia		GCA_018245235.1	Florida Museum of Natural History	USA	North America	North America	global_north	Contig	1268	3.10312	SRR9330388		SPECIES	species	355596569	8.55096	2021-05-03	Illumina HiSeq X Ten	short	2021_June	Butterfly genome assembly
2585954	Eukaryota	Arthropoda	Insecta	Lepidoptera	Hesperiidae	Pyrrhopyge	Pyrrhopyge telassa croceimargo		GCA_018245995.1	Florida Museum of Natural History	USA	North America	North America	global_north	Contig	2252	3.35257	SRR9330665		SUBSPECIES	species	400416997	8.60251	2021-05-03	Illumina HiSeq X Ten	short	2021_June	Butterfly genome assembly
355101	Eukaryota	Arthropoda	Insecta	Lepidoptera	Hesperiidae	Pyrrhopyge	Pyrrhopyge zenodorus		GCA_018245775.1	Florida Museum of Natural History	USA	North America	North America	global_north	Contig	2043	3.31027	SRR9330712		SPECIES	species	410871548	8.61371	2021-05-03	Illumina HiSeq X Ten	short	2021_June	Butterfly genome assembly
2201601	Eukaryota	Arthropoda	Insecta	Lepidoptera	Hesperiidae	Racta	Racta chiria		GCA_018249195.1	Florida Museum of Natural History	USA	North America	North America	global_north	Contig	3001	3.47727	SRR7174403		SPECIES	species	418377231	8.62157	2021-05-03	HiSeq X Ten	short	2021_June	Butterfly genome assembly
355280	Eukaryota	Arthropoda	Insecta	Lepidoptera	Hesperiidae	Ridens	Ridens mephitis		GCA_018251215.1	Florida Museum of Natural History	USA	North America	North America	global_north	Contig	1122	3.04999	SRR7174441		SPECIES	species	410819839	8.61365	2021-05-03	HiSeq X Ten	short	2021_June	Butterfly genome assembly
355132	Eukaryota	Arthropoda	Insecta	Lepidoptera	Hesperiidae	Salatis	Salatis canalis		GCA_018249535.1	Florida Museum of Natural History	USA	North America	North America	global_north	Contig	1385	3.14145	SRR7174377		SPECIES	species	312719960	8.49516	2021-05-03	HiSeq X Ten	short	2021_June	Butterfly genome assembly
929994	Eukaryota	Arthropoda	Insecta	Lepidoptera	Hesperiidae	Satarupa	Satarupa nymphalis		GCA_018247495.1	Florida Museum of Natural History	USA	North America	North America	global_north	Contig	2307	3.36305	SRR9330383		SPECIES	species	318674070	8.50335	2021-05-03	Illumina HiSeq X Ten	short	2021_June	Butterfly genome assembly
355148	Eukaryota	Arthropoda	Insecta	Lepidoptera	Hesperiidae	Spathilepia	Spathilepia clonius		GCA_018250295.1	Florida Museum of Natural History	USA	North America	North America	global_north	Contig	4123	3.61521	SRR7174548	falcate skipper	SPECIES	species	406288921	8.60883	2021-05-03	HiSeq X Ten	short	2021_June	Butterfly genome assembly
2715864	Eukaryota	Arthropoda	Insecta	Lepidoptera	Hesperiidae	Spialia	Spialia ferax		GCA_018230705.1	Florida Museum of Natural History	USA	North America	North America	global_north	Contig	1540	3.18752	SRR12057686		SPECIES	species	310377564	8.49189	2021-05-03	Illumina HiSeq X Ten	short	2021_June	Butterfly genome assembly
2705559	Eukaryota	Arthropoda	Insecta	Lepidoptera	Hesperiidae	Spialia	Spialia mafa		GCA_018231185.1	Florida Museum of Natural History	USA	North America	North America	global_north	Contig	1183	3.07298	SRR12057645		SPECIES	species	282095691	8.4504	2021-05-03	Illumina HiSeq X Ten	short	2021_June	Butterfly genome assembly
1873867	Eukaryota	Arthropoda	Insecta	Lepidoptera	Hesperiidae	Spialia	Spialia spio		GCA_018231125.1	Florida Museum of Natural History	USA	North America	North America	global_north	Contig	2151	3.33264	SRR12057648		SPECIES	species	277439331	8.44317	2021-05-03	Illumina HiSeq X Ten	short	2021_June	Butterfly genome assembly
1030329	Eukaryota	Arthropoda	Insecta	Lepidoptera	Hesperiidae	Spioniades	Spioniades abbreviata		GCA_018251615.1	Florida Museum of Natural History	USA	North America	North America	global_north	Contig	1963	3.29292	SRR7174370		SPECIES	species	386109771	8.58671	2021-05-03	HiSeq X Ten	short	2021_June	Butterfly genome assembly
1469280	Eukaryota	Arthropoda	Insecta	Lepidoptera	Hesperiidae	Tagiades	Tagiades litigiosa		GCA_018248735.1	Florida Museum of Natural History	USA	North America	North America	global_north	Contig	2329	3.36717	SRR7174440		SPECIES	species	272161825	8.43483	2021-05-03	HiSeq X Ten	short	2021_June	Butterfly genome assembly
2795503	Eukaryota	Arthropoda	Insecta	Lepidoptera	Hesperiidae	Telegonus	Telegonus anausis annetta		GCA_018250715.1	Florida Museum of Natural History	USA	North America	North America	global_north	Contig	1875	3.273	SRR7174509		SUBSPECIES	species	346145633	8.53926	2021-05-03	HiSeq X Ten	short	2021_June	Butterfly genome assembly
2233764	Eukaryota	Arthropoda	Insecta	Lepidoptera	Hesperiidae	Telegonus	Telegonus cellus		GCA_018251495.1	Florida Museum of Natural History	USA	North America	North America	global_north	Contig	2089	3.31994	SRR7174389		SPECIES	species	387648348	8.58844	2021-05-03	HiSeq X Ten	short	2021_June	Butterfly genome assembly
355167	Eukaryota	Arthropoda	Insecta	Lepidoptera	Hesperiidae	Telemiades	Telemiades fides		GCA_018248355.1	Florida Museum of Natural History	USA	North America	North America	global_north	Contig	1517	3.18099	SRR7174524		SPECIES	species	345400504	8.53832	2021-05-03	HiSeq X Ten	short	2021_June	Butterfly genome assembly
2234128	Eukaryota	Arthropoda	Insecta	Lepidoptera	Hesperiidae	Telicota	Telicota sp. NVG-7783		GCA_018248515.1	Florida Museum of Natural History	USA	North America	North America	global_north	Contig	1211	3.08314	SRR7174516		SPECIES	species	394456378	8.596	2021-05-03	HiSeq X Ten	short	2021_June	Butterfly genome assembly
2201638	Eukaryota	Arthropoda	Insecta	Lepidoptera	Hesperiidae	Thymelicus	Thymelicus lineola lineola		GCA_018251415.1	Florida Museum of Natural History	USA	North America	North America	global_north	Contig	1182	3.07262	SRR7174407		SUBSPECIES	species	299931866	8.47702	2021-05-03	HiSeq X Ten	short	2021_June	Butterfly genome assembly
355195	Eukaryota	Arthropoda	Insecta	Lepidoptera	Hesperiidae	Udranomia	Udranomia eurus		GCA_018250275.1	Florida Museum of Natural History	USA	North America	North America	global_north	Contig	4116	3.61448	SRR7174554		SPECIES	species	340447815	8.53205	2021-05-03	HiSeq X Ten	short	2021_June	Butterfly genome assembly
355196	Eukaryota	Arthropoda	Insecta	Lepidoptera	Hesperiidae	Udranomia	Udranomia kikkawai		GCA_018250225.1	Florida Museum of Natural History	USA	North America	North America	global_north	Contig	2216	3.34557	SRR7174559		SPECIES	species	387644561	8.58843	2021-05-03	HiSeq X Ten	short	2021_June	Butterfly genome assembly
355197	Eukaryota	Arthropoda	Insecta	Lepidoptera	Hesperiidae	Udranomia	Udranomia orcinus		GCA_018247775.1	Florida Museum of Natural History	USA	North America	North America	global_north	Contig	3331	3.52257	SRR7174560		SPECIES	species	336235890	8.52664	2021-05-03	HiSeq X Ten	short	2021_June	Butterfly genome assembly
355203	Eukaryota	Arthropoda	Insecta	Lepidoptera	Hesperiidae	Urbanus	Urbanus esmeraldus		GCA_018251975.1	Florida Museum of Natural History	USA	North America	North America	global_north	Contig	1693	3.22866	SRR7174353		SPECIES	species	352927219	8.54769	2021-05-03	HiSeq X Ten	short	2021_June	Butterfly genome assembly
355205	Eukaryota	Arthropoda	Insecta	Lepidoptera	Hesperiidae	Urbanus	Urbanus evona		GCA_018251935.1	Florida Museum of Natural History	USA	North America	North America	global_north	Contig	1455	3.16286	SRR7174354		SPECIES	species	325389062	8.5124	2021-05-03	HiSeq X Ten	short	2021_June	Butterfly genome assembly
2201639	Eukaryota	Arthropoda	Insecta	Lepidoptera	Hesperiidae	Urbanus	Urbanus proteus proteus		GCA_018251915.1	Florida Museum of Natural History	USA	North America	North America	global_north	Contig	6389	3.80543	SRR7174352		SUBSPECIES	species	417917816	8.62109	2021-05-03	HiSeq X Ten	short	2021_June	Butterfly genome assembly
1502686	Eukaryota	Arthropoda	Insecta	Lepidoptera	Hesperiidae	Urbanus	Urbanus sp. 3 SS-2014		GCA_018252035.1	Florida Museum of Natural History	USA	North America	North America	global_north	Contig	2067	3.31534	SRR7174349		SPECIES	species	377579631	8.57701	2021-05-03	HiSeq X Ten	short	2021_June	Butterfly genome assembly
2201613	Eukaryota	Arthropoda	Insecta	Lepidoptera	Hesperiidae	Urbanus	Urbanus velinus		GCA_018251995.1	Florida Museum of Natural History	USA	North America	North America	global_north	Contig	2090	3.32015	SRR7174351		SPECIES	species	377465077	8.57688	2021-05-03	HiSeq X Ten	short	2021_June	Butterfly genome assembly
355219	Eukaryota	Arthropoda	Insecta	Lepidoptera	Hesperiidae	Venada	Venada nevada		GCA_018251155.1	Florida Museum of Natural History	USA	North America	North America	global_north	Contig	1612	3.20737	SRR7174442		SPECIES	species	425884679	8.62929	2021-05-03	HiSeq X Ten	short	2021_June	Butterfly genome assembly
2705531	Eukaryota	Arthropoda	Insecta	Lepidoptera	Hesperiidae	Windia	Windia windi		GCA_018230865.1	Florida Museum of Natural History	USA	North America	North America	global_north	Contig	2079	3.31785	SRR12057671		SPECIES	species	282789619	8.45146	2021-05-03	Illumina HiSeq X Ten	short	2021_June	Butterfly genome assembly
355232	Eukaryota	Arthropoda	Insecta	Lepidoptera	Hesperiidae	Yanguna	Yanguna cosyra		GCA_018239045.1	Florida Museum of Natural History	USA	North America	North America	global_north	Contig	2338	3.36884	SRR9330766		SPECIES	species	373502493	8.57229	2021-05-03	Illumina HiSeq X Ten	short	2021_June	Butterfly genome assembly
2585966	Eukaryota	Arthropoda	Insecta	Lepidoptera	Hesperiidae	Yanguna	Yanguna spatiosa spatiosa		GCA_018239085.1	Florida Museum of Natural History	USA	North America	North America	global_north	Contig	2424	3.38453	SRR9330765		SUBSPECIES	species	380267863	8.58009	2021-05-03	Illumina HiSeq X Ten	short	2021_June	Butterfly genome assembly
2233771	Eukaryota	Arthropoda	Insecta	Lepidoptera	Hesperiidae	Zeutus	Zeutus zeutus		GCA_018249095.1	Florida Museum of Natural History	USA	North America	North America	global_north	Contig	1339	3.12678	SRR7174414		SPECIES	species	332529655	8.52183	2021-05-03	HiSeq X Ten	short	2021_June	Butterfly genome assembly
238572	Eukaryota	Arthropoda	Insecta	Lepidoptera	Lasiocampidae	Dendrolimus	Dendrolimus punctatus		GCA_012273795.1	Chinese Academy of Forestry	China	Asia	Asia	global_south	Chromosome	1359888	6.13	ASM1227379v1	masson pine moth	SPECIES	species	614070971	8.79	2020-04-13	PacBio RSII	long	2021_January	Dendrolimus punctatus isolate:SMC2019 Genome sequencing and assembly
91739	Eukaryota	Arthropoda	Insecta	Lepidoptera	Lycaenidae	Aricia	Aricia agestis		GCA_905147365.1	Wellcome Sanger Institute	United Kingdom	Europe	Europe	global_north	Chromosome	17774651	7.2498	ilAriAges1.1	brown argus	SPECIES	species	435265205	8.63875	2021-01-28	N/A	none	2021_June	Aricia agestis (brown argus) genome assembly, ilAriAges1
691633	Eukaryota	Arthropoda	Insecta	Lepidoptera	Lycaenidae	Calycopis	Calycopis cecrops		GCA_001625245.1	UT Southwestern Medical Center	USA	North America	North America	global_north	Scaffold	11646	4.07	3306_assembly_v2		SPECIES	species	728788927	8.86	2016-04-21	Illumina	short	2021_January	Calycopis isobeon, Calycopis cecrops and other Calycopis species. Genome sequencing and assembly
203782	Eukaryota	Arthropoda	Insecta	Lepidoptera	Lycaenidae	Celastrina	Celastrina argiolus		GCA_905187575.1	Wellcome Sanger Institute	United Kingdom	Europe	Europe	global_north	Chromosome	7710655	6.88709	ilCelArgi3.1	holly blue	SPECIES	species	499098782	8.69819	2021-02-02	N/A	none	2021_June	Celastrina argiolus (holly blue) genome assembly, ilCelArgi3
124389	Eukaryota	Arthropoda	Insecta	Lepidoptera	Lycaenidae	Curetis	Curetis bulis		GCA_018237905.1	Florida Museum of Natural History	USA	North America	North America	global_north	Contig	1108	3.04454	SRR10158559		SPECIES	species	371728104	8.57023	2021-05-03	HiSeq X Ten	short	2021_June	Butterfly genome assembly
988025	Eukaryota	Arthropoda	Insecta	Lepidoptera	Lycaenidae	Cyaniris	Cyaniris semiargus		GCA_905187585.1	Wellcome Sanger Institute	United Kingdom	Europe	Europe	global_north	Chromosome	16283616	7.21175	ilCyaSemi1.1		SPECIES	species	441504031	8.64493	2021-02-02	N/A	none	2021_June	Cyaniris semiargus (mazarine blue) genome assembly, ilCyaSemi1
519490	Eukaryota	Arthropoda	Insecta	Lepidoptera	Lycaenidae	Cyclargus	Cyclargus thomasi		GCA_018252175.1	Florida Museum of Natural History	USA	North America	North America	global_north	Contig	13881	4.14242	SRR6727422		SPECIES	species	378920742	8.57855	2021-05-03	HiSeq X Ten	short	2021_June	Butterfly genome assembly
2056227	Eukaryota	Arthropoda	Insecta	Lepidoptera	Lycaenidae	Eumaeus	Eumaeus atala		GCA_017140195.1	UTSW	USA	North America	North America	global_north	Scaffold	36024	4.55659	ASM1714019v1		SPECIES	species	538113891	8.73087	2021-03-02	Illumina HiSeq	short	2021_June	A switch to feeding on cycads generates parallel accelerated evolution of toxin tolerance in two clades of Eumaeus caterpillars
203781	Eukaryota	Arthropoda	Insecta	Lepidoptera	Lycaenidae	Glaucopsyche	Glaucopsyche alexis		GCA_905404095.1	WELLCOME SANGER INSTITUTE	United Kingdom	Europe	Europe	global_north	Chromosome	7600873	6.88086	ilGlaAlex1.1	green-underside blue	SPECIES	species	619528502	8.79206	2021-04-15	N/A	none	2021_June	Glaucopsyche alexis (green-underside blue) genome assembly, ilGlaAlex1
13577	Eukaryota	Arthropoda	Insecta	Lepidoptera	Lycaenidae	Jalmenus	Jalmenus evagoras		GCA_018252415.1	Florida Museum of Natural History	USA	North America	North America	global_north	Contig	1485	3.17173	SRR6679362	common imperial blue	SPECIES	species	345824248	8.53886	2021-05-03	Illumina HiSeq 2000	short	2021_June	Butterfly genome assembly
2081614	Eukaryota	Arthropoda	Insecta	Lepidoptera	Lycaenidae	Lepidochrysops	Lepidochrysops patricia		GCA_018230145.1	Florida Museum of Natural History	USA	North America	North America	global_north	Contig	1716	3.23452	SRR6679360		SPECIES	species	276806884	8.44218	2021-05-03	Illumina HiSeq 2000	short	2021_June	Butterfly genome assembly
282391	Eukaryota	Arthropoda	Insecta	Lepidoptera	Lycaenidae	Lycaena	Lycaena phlaeas		GCA_905333005.1	WELLCOME SANGER INSTITUTE	United Kingdom	Europe	Europe	global_north	Chromosome	18072480	7.25702	ilLycPhla1.1	common copper	SPECIES	species	420468287	8.62373	2021-03-11	N/A	none	2021_June	Lycaena phlaeas (small copper) genome assembly, ilLycPhla1
138070	Eukaryota	Arthropoda	Insecta	Lepidoptera	Lycaenidae	Lysandra	Lysandra bellargus		GCA_905333045.1	WELLCOME SANGER INSTITUTE	United Kingdom	Europe	Europe	global_north	Chromosome	2881691	6.45965	ilLysBell1.1	Adonis blue	SPECIES	species	528918181	8.72339	2021-03-19	N/A	none	2021_June	Lysandra bellargus (Adonis blue) genome assembly, ilLysBell1
268709	Eukaryota	Arthropoda	Insecta	Lepidoptera	Lycaenidae	Lysandra	Lysandra coridon		GCA_905220515.1	WELLCOME SANGER INSTITUTE	United Kingdom	Europe	Europe	global_north	Chromosome	2004790	6.30207	ilLysCori1.1		SPECIES	species	540719330	8.73297	2021-02-16	N/A	none	2021_June	Lysandra coridon (chalkhill blue) genome assembly, ilLysCori1
268707	Eukaryota	Arthropoda	Insecta	Lepidoptera	Lycaenidae	Plebejus	Plebejus anna		GCA_018236805.1	Florida Museum of Natural History	USA	North America	North America	global_north	Contig	2041	3.30984	SRR10270931		SPECIES	species	269096038	8.42991	2021-05-03	Illumina HiSeq 2000	short	2021_June	Butterfly genome assembly
242267	Eukaryota	Arthropoda	Insecta	Lepidoptera	Lycaenidae	Plebejus	Plebejus argus		GCA_905404155.1	WELLCOME SANGER INSTITUTE	United Kingdom	Europe	Europe	global_north	Chromosome	3678063	6.56562	ilPleArgu1.1		SPECIES	species	382092912	8.58217	2021-04-15	N/A	none	2021_June	Plebejus argus (silver-studded blue) genome assembly, ilPleArgu1
155166	Eukaryota	Arthropoda	Insecta	Lepidoptera	Lycaenidae	Plebejus	Plebejus idas		GCA_018236485.1	Florida Museum of Natural History	USA	North America	North America	global_north	Contig	1710	3.233	SRR10270930	Idas blue	SPECIES	species	280919680	8.44858	2021-05-03	Illumina HiSeq 2000	short	2021_June	Butterfly genome assembly
155167	Eukaryota	Arthropoda	Insecta	Lepidoptera	Lycaenidae	Plebejus	Plebejus melissa		GCA_018236845.1	Florida Museum of Natural History	USA	North America	North America	global_north	Contig	1770	3.24797	SRR10270929	orange-bordered blue	SPECIES	species	278396751	8.44466	2021-05-03	Illumina HiSeq 2000	short	2021_June	Butterfly genome assembly
690910	Eukaryota	Arthropoda	Insecta	Lepidoptera	Lymantriidae	Lymantria	Lymantria dispar		GCA_004115105.1	UTSW	USA	North America	North America	global_north	Scaffold	15453	4.19	ASM411510v1		SUBSPECIES	species	864963299	8.94	2019-01-28	Illumina	short	2021_January	Lymantria dispar dispar strain:IPLB-LD-652 Genome sequencing and assembly
938171	Eukaryota	Arthropoda	Insecta	Lepidoptera	Noctuidae	Abrostola	Abrostola tripartita		GCA_905340225.1	WELLCOME SANGER INSTITUTE	United Kingdom	Europe	Europe	global_north	Chromosome	13645312	7.13498	ilAbrTrip1.1		SPECIES	species	381042155	8.58097	2021-03-25	N/A	none	2021_June	Abrostola tripartita (the spectacle) genome assembly, ilAbrTrip1
56364	Eukaryota	Arthropoda	Insecta	Lepidoptera	Noctuidae	Agrotis	Agrotis ipsilon		GCA_004193855.1	Institute of Plant Physiology and Ecology,SIBS,CAS	China	Asia	Asia	global_south	Scaffold	820105	5.91	ASM419385v1	black cutworm moth	SPECIES	species	486925161	8.69	2019-02-13	Illumina HiSeq	short	2021_January	The reference genome of Agrotis ipsilon
689058	Eukaryota	Arthropoda	Insecta	Lepidoptera	Noctuidae	Amphipyra	Amphipyra tragopoginis		GCA_905220435.1	WELLCOME SANGER INSTITUTE	United Kingdom	Europe	Europe	global_north	Chromosome	23469271	7.3705	ilAmpTrag2.1		SPECIES	species	805653278	8.90615	2021-02-16	N/A	none	2021_June	Amphipyra tragopoginis (mouse moth) genome assembly, ilAmpTrag2
988071	Eukaryota	Arthropoda	Insecta	Lepidoptera	Noctuidae	Atethmia	Atethmia centrago		GCA_905333075.2	WELLCOME SANGER INSTITUTE	United Kingdom	Europe	Europe	global_north	Chromosome	26605457	7.42497	ilAteCent1.2		SPECIES	species	926639817	8.96691	2021-03-26	N/A	none	2021_June	Atethmia centrago (centre-barred sallow) genome assembly, ilAteCent1
254363	Eukaryota	Arthropoda	Insecta	Lepidoptera	Noctuidae	Autographa	Autographa gamma		GCA_905146925.1	Wellcome Sanger Institute	United Kingdom	Europe	Europe	global_north	Chromosome	11185469	7.04865	ilAutGamm1.1	silver Y moth	SPECIES	species	373051863	8.57177	2021-01-28	N/A	none	2021_June	Autographa gamma (silver Y) genome assembly, ilAutGamm1
987893	Eukaryota	Arthropoda	Insecta	Lepidoptera	Noctuidae	Autographa	Autographa pulchrina		GCA_905475315.1	WELLCOME SANGER INSTITUTE	United Kingdom	Europe	Europe	global_north	Chromosome	9609940	6.98272	ilAutPulc1.1		SPECIES	species	426225690	8.62964	2021-04-15	N/A	none	2021_June	Autographa pulchrina (beautiful golden Y) genome assembly, ilAutPulc1
236788	Eukaryota	Arthropoda	Insecta	Lepidoptera	Noctuidae	Busseola	Busseola fusca		GCA_007844875.1	Reed College	USA	North America	North America	global_north	Scaffold	2742	3.44	ASM784487v1		SPECIES	species	492902852	8.69	2019-08-05	Illumina MiSeq	short	2021_January	Busseola fusca isolate:not applicable | breed:not applicable Genome sequencing and assembly
116126	Eukaryota	Arthropoda	Insecta	Lepidoptera	Noctuidae	Cosmia	Cosmia trapezina		GCA_905163495.1	Wellcome Sanger Institute	United Kingdom	Europe	Europe	global_north	Chromosome	7584852	6.87995	ilCosTrap1.1	dun-bar pinion	SPECIES	species	825172178	8.91654	2021-01-28	N/A	none	2021_June	Cosmia trapezina (dun-bar pinion) genome assembly, ilCosTrap1
938226	Eukaryota	Arthropoda	Insecta	Lepidoptera	Noctuidae	Craniophora	Craniophora ligustri		GCA_905163465.1	SC	United Kingdom	Europe	Europe	global_north	Chromosome	12212030	7.08679	ilCraLigu1.1		SPECIES	species	437978302	8.64145	2021-01-27	N/A	none	2021_June	Craniophora ligustri (coronet) genome assembly, ilCraLigu1
988125	Eukaryota	Arthropoda	Insecta	Lepidoptera	Noctuidae	Hecatera	Hecatera dysodea		GCA_905332915.1	WELLCOME SANGER INSTITUTE	United Kingdom	Europe	Europe	global_north	Chromosome	18008363	7.25547	ilHecDyso1.1		SPECIES	species	640896252	8.80679	2021-03-19	N/A	none	2021_June	Hecatera dysodea (small ranunculus) genome assembly, ilHecDyso1
29058	Eukaryota	Arthropoda	Insecta	Lepidoptera	Noctuidae	Helicoverpa	Helicoverpa armigera	GENOME_GFF	GCF_002156985.1	Helicoverpa Genome Consortium	USA	North America	North America	global_north	Scaffold	23479	4.37	Harm_1.0	cotton bollworm	SPECIES	species	337072206	8.53	2017-05-22	Illumina HiSeq	short	2021_January	Helicoverpa armigera Genome sequencing and assembly
7113	Eukaryota	Arthropoda	Insecta	Lepidoptera	Noctuidae	Helicoverpa	Helicoverpa zea		GCA_002150865.1	Helicoverpa Genome Consortium	USA	North America	North America	global_north	Scaffold	20602	4.31	Hzea_1.0	corn earworm	SPECIES	species	341147348	8.53	2017-05-19	Illumina HiSeq	short	2021_January	Helicoverpa zea Genome sequencing and assembly
7102	Eukaryota	Arthropoda	Insecta	Lepidoptera	Noctuidae	Heliothis	Heliothis virescens	GENOME_GFF	GCA_002382865.1	Western Sydney University	Australia	Oceania	Oceania	global_north	Scaffold	19807	4.3	K63_refined_pacbio	tobacco budworm	SPECIES	species	403154403	8.61	2017-09-27	Illumina HiSeq; PacBio	long	2021_January	Heliothis virescens Genome sequencing and assembly
55057	Eukaryota	Arthropoda	Insecta	Lepidoptera	Noctuidae	Mamestra	Mamestra brassicae		GCA_905163435.1	Wellcome Sanger Institute	United Kingdom	Europe	Europe	global_north	Chromosome	17758554	7.24941	ilMamBras1.1	cabbage moth	SPECIES	species	576168760	8.76055	2021-01-28	N/A	none	2021_June	Mamestra brassicae (cabbage moth) genome assembly, ilMamBras1
174822	Eukaryota	Arthropoda	Insecta	Lepidoptera	Noctuidae	Mamestra	Mamestra configurata		GCA_002192655.2	National Research Council of Canada	Canada	North America	North America	global_north	Scaffold	42489	4.63	ASM219265v2	bertha armyworm	SPECIES	species	571307853	8.76	2019-08-02	Illumina HiSeq	short	2021_January	Mamestra configurata isolate:AAFC colony Genome sequencing and assembly
987985	Eukaryota	Arthropoda	Insecta	Lepidoptera	Noctuidae	Mythimna	Mythimna impura		GCA_905147345.1	Wellcome Sanger Institute	United Kingdom	Europe	Europe	global_north	Chromosome	23340292	7.36811	ilMytImpu1.1		SPECIES	species	949116451	8.97732	2021-01-28	N/A	none	2021_June	Mythimna impura (smoky wainscot) genome assembly, ilMytImpu1
753202	Eukaryota	Arthropoda	Insecta	Lepidoptera	Noctuidae	Noctua	Noctua fimbriata		GCA_905163415.1	Wellcome Sanger Institute	United Kingdom	Europe	Europe	global_north	Chromosome	4379755	6.64145	ilNocFimb1.1		SPECIES	species	573940004	8.75887	2021-01-28	N/A	none	2021_June	Noctua fimbriata (broad-bordered yellow underwing) genome assembly, ilNocFimb1
214277	Eukaryota	Arthropoda	Insecta	Lepidoptera	Noctuidae	Noctua	Noctua pronuba		GCA_905220335.1	Wellcome Sanger Institute	United Kingdom	Europe	Europe	global_north	Chromosome	16195000	7.20938	ilNocPron1.1	large yellow underwing	SPECIES	species	529179202	8.7236	2021-02-16	N/A	none	2021_June	Noctua pronuba (large yellow underwing) genome assembly, ilNocPron1
320037	Eukaryota	Arthropoda	Insecta	Lepidoptera	Noctuidae	Ochropleura	Ochropleura plecta		GCA_905475445.1	WELLCOME SANGER INSTITUTE	United Kingdom	Europe	Europe	global_north	Chromosome	9617699	6.98307	ilOchPlec1.1		SPECIES	species	643947103	8.80885	2021-04-15	N/A	none	2021_June	Ochropleura plecta (flame shoulder) genome assembly, ilOchPlec1
875884	Eukaryota	Arthropoda	Insecta	Lepidoptera	Noctuidae	Phlogophora	Phlogophora meticulosa		GCA_905147745.1	Wellcome Sanger Institute	United Kingdom	Europe	Europe	global_north	Chromosome	17289153	7.23777	ilPhlMeti2.1		SPECIES	species	538644470	8.7313	2021-01-28	N/A	none	2021_June	Phlogophora meticulosa (angle shades) genome assembly, ilPhlMeti2
236805	Eukaryota	Arthropoda	Insecta	Lepidoptera	Noctuidae	Sesamia	Sesamia nonagrioides		GCA_017933935.1	CNRS / Universite Paris Sacley	France	Europe	Europe	global_north	Scaffold	1074562	6.03123	SNONA2	Mediterranean corn borer	SPECIES	species	1021251398	9.00913	2021-04-15	Illumina; Oxford Nanopore	long	2021_June	Sesamia nonagrioides isolate:SR2018 Genome sequencing and assembly
7107	Eukaryota	Arthropoda	Insecta	Lepidoptera	Noctuidae	Spodoptera	Spodoptera exigua	other: GCA_015679615.1	GCA_011316535.1	Nanjing Agricultural University	China	Asia	Asia	global_south	Chromosome	3467000	6.54	NJAU_Sexi_v1	beet armyworm	SPECIES	species	446801326	8.65	2020-03-17	PacBio Sequel; Illumina HiSeq	long	2021_January	Spodoptera exigua isolate:WH-S Genome sequencing and assembly
7108	Eukaryota	Arthropoda	Insecta	Lepidoptera	Noctuidae	Spodoptera	Spodoptera frugiperda	other: GCF_011064685.1	GCA_012979215.1	Chinese Academy of Agricultural Sciences	China	Asia	Asia	global_south	Contig	5606921	6.75	ASM1297921v1	fall armyworm	SPECIES	species	390385634	8.59	2020-05-06	PacBio	long	2021_January	Spodoptera frugiperda isolate:AFR2017 Genome sequencing and assembly
69820	Eukaryota	Arthropoda	Insecta	Lepidoptera	Noctuidae	Spodoptera	Spodoptera litura	GENOME_GFF	GCF_002706865.1	Southwest University	USA	North America	North America	global_north	Chromosome	68350	4.83	ASM270686v1		SPECIES	species	438940887	8.64	2017-10-25	Illumina HiSeq	short	2021_January	Spodoptera litura strain:Ishihara Genome sequencing and assembly
7111	Eukaryota	Arthropoda	Insecta	Lepidoptera	Noctuidae	Trichoplusia	Trichoplusia ni	other: GCF_003590095.1	GCA_009663345.1	Frederick National Laboratory for Cancer Research	USA	North America	North America	global_north	Contig	894064	5.95	TniFNL_draft_assembly	cabbage looper	SPECIES	species	339485905	8.53	2019-11-14	PacBio	long	2021_January	Trichoplusia ni Genome Sequencing and Assembly
988049	Eukaryota	Arthropoda	Insecta	Lepidoptera	Noctuidae	Xestia	Xestia xanthographa		GCA_905147715.1	Wellcome Sanger Institute	United Kingdom	Europe	Europe	global_north	Chromosome	9149592	6.9614	ilXesXant1.1		SPECIES	species	933866612	8.97028	2021-01-28	N/A	none	2021_June	Xestia xanthographa (square-spot rustic) genome assembly, ilXesXant1
987902	Eukaryota	Arthropoda	Insecta	Lepidoptera	Notodontidae	Clostera	Clostera curtula		GCA_905475355.1	WELLCOME SANGER INSTITUTE	United Kingdom	Europe	Europe	global_north	Chromosome	6772994	6.83078	ilCloCurt1.1		SPECIES	species	512665902	8.70983	2021-04-07	N/A	none	2021_June	Clostera curtula (chocolate tip) genome assembly, ilCloCurt1
753204	Eukaryota	Arthropoda	Insecta	Lepidoptera	Notodontidae	Notodonta	Notodonta dromedarius		GCA_905147325.1	Wellcome Sanger Institute	United Kingdom	Europe	Europe	global_north	Chromosome	10324145	7.01385	ilNotDrom1.1		SPECIES	species	341975702	8.534	2021-01-28	N/A	none	2021_June	Notodonta dromedarius (iron prominent) genome assembly, ilNotDrom1
753216	Eukaryota	Arthropoda	Insecta	Lepidoptera	Notodontidae	Phalera	Phalera bucephala		GCA_905147815.1	Wellcome Sanger Institute	United Kingdom	Europe	Europe	global_north	Chromosome	8469804	6.92787	ilPhaBuce1.1		SPECIES	species	933134469	8.96994	2021-01-28	N/A	none	2021_June	Phalera bucephala (buff-tip) genome assembly, ilPhaBuce1
988018	Eukaryota	Arthropoda	Insecta	Lepidoptera	Notodontidae	Pheosia	Pheosia gnoma		GCA_905404115.1	WELLCOME SANGER INSTITUTE	United Kingdom	Europe	Europe	global_north	Chromosome	7537178	6.87721	ilPheGnom1.1		SPECIES	species	271333527	8.4335	2021-04-15	N/A	none	2021_June	Pheosia gnoma (lesser swallow prominent) genome assembly, ilPheGnom1
988019	Eukaryota	Arthropoda	Insecta	Lepidoptera	Notodontidae	Pheosia	Pheosia tremula		GCA_905333125.1	WELLCOME SANGER INSTITUTE	United Kingdom	Europe	Europe	global_north	Chromosome	7703384	6.88668	ilPheTrem1.1		SPECIES	species	290204870	8.4627	2021-03-19	N/A	none	2021_June	Pheosia tremula (swallow prominent) genome assembly, ilPheTrem1
208016	Eukaryota	Arthropoda	Insecta	Lepidoptera	Notodontidae	Thaumetopoea	Thaumetopoea pityocampa		GCA_017165845.1	Bogazici university	Turkey	Europe	Europe	global_north	Scaffold	4075	3.61013	BOUN_Tpit_1	pine processionary moth	SPECIES	species	593430432	8.77337	2021-03-04	Illumina HiSeq	short	2021_June	Thaumetopoea pityocampa isolate:ASH_NBICSL_2017 Genome sequencing and assembly
110368	Eukaryota	Arthropoda	Insecta	Lepidoptera	Nymphalidae	Bicyclus	Bicyclus anynana	GENOME_GFF	GCF_900239965.1	BANG	United Kingdom	Europe	Europe	global_north	Scaffold	78697	4.9	Bicyclus_anynana_v1.2	squinting bush brown	SPECIES	species	475399557	8.68	2018-01-02	N/A	none	2021_January	The genome of the squinting bush brown butterfly, Bicyclus anynana
191398	Eukaryota	Arthropoda	Insecta	Lepidoptera	Nymphalidae	Boloria	Boloria selene		GCA_905231865.2	WELLCOME SANGER INSTITUTE	United Kingdom	Europe	Europe	global_north	Chromosome	13401531	7.12715	ilBolSele5.2	silver meadow fritillary	SPECIES	species	399902484	8.60195	2021-03-24	N/A	none	2021_June	Boloria selene (silver meadow fritillary) genome assembly, ilBolSele5
658839	Eukaryota	Arthropoda	Insecta	Lepidoptera	Nymphalidae	Charaxes	Charaxes varanes		GCA_018230225.1	Florida Museum of Natural History	USA	North America	North America	global_north	Contig	1528	3.18412	SRR5175869		SPECIES	species	520283113	8.71624	2021-05-03	HiSeq X Ten	short	2021_June	Butterfly genome assembly
151541	Eukaryota	Arthropoda	Insecta	Lepidoptera	Nymphalidae	Danaus	Danaus chrysippus		GCA_004959915.1	University of Exeter	United Kingdom	Europe	Europe	global_north	Scaffold	452245	5.66	KIT_Dchrysippus_v1.3	African queen	SPECIES	species	322399471	8.51	2019-04-30	Illumina HiSeq	short	2021_January	Genome sequencing of a highly heterozygous African queen butterfly, Danaus chrysippus
165861	Eukaryota	Arthropoda	Insecta	Lepidoptera	Nymphalidae	Danaus	Danaus eresimus		GCA_018231745.1	Florida Museum of Natural History	USA	North America	North America	global_north	Contig	5573	3.74609	SRR1552522	tropic queen	SPECIES	species	232968757	8.3673	2021-05-03	Illumina HiSeq 2000	short	2021_June	Butterfly genome assembly
166451	Eukaryota	Arthropoda	Insecta	Lepidoptera	Nymphalidae	Danaus	Danaus erippus		GCA_018231765.1	Florida Museum of Natural History	USA	North America	North America	global_north	Contig	4236	3.62696	SRR1552521		SPECIES	species	238325120	8.37717	2021-05-03	Illumina HiSeq 2000	short	2021_June	Butterfly genome assembly
166024	Eukaryota	Arthropoda	Insecta	Lepidoptera	Nymphalidae	Danaus	Danaus gilippus		GCA_018231785.1	Florida Museum of Natural History	USA	North America	North America	global_north	Contig	1365	3.13513	SRR1980588	queen butterfly	SPECIES	species	290005577	8.46241	2021-05-03	Illumina HiSeq 2000	short	2021_June	Butterfly genome assembly
165858	Eukaryota	Arthropoda	Insecta	Lepidoptera	Nymphalidae	Danaus	Danaus melanippus		GCA_010014825.1	IRIDIAN GENOMES	USA	North America	North America	global_north	Scaffold	14547	4.16	ASM1001482v1	white tiger	SPECIES	species	354197052	8.55	2020-01-30	Illumina	short	2021_January	Danaus melanippus genome sequencing
278856	Eukaryota	Arthropoda	Insecta	Lepidoptera	Nymphalidae	Danaus	Danaus plexippus	GENOME_GFF	GCF_009731565.1	Princeton University	USA	North America	North America	global_north	Chromosome	108026	5.03	Dplex_v4		SUBSPECIES	species	248676414	8.4	2019-12-11	Illumina HiSeq	short	2021_January	Danaus plexippus Chromosome-scale assembly
2795693	Eukaryota	Arthropoda	Insecta	Lepidoptera	Nymphalidae	Dione	Dione vanillae		GCA_013421085.1	Harvard University	USA	North America	North America	global_north	Scaffold	8667	3.94	ASM1342108v1		SUBSPECIES	species	390746361	8.59	2020-07-16	Illumina HiSeq	short	2021_January	Genomic architecture and introgression shape a butterfly radiation
2576678	Eukaryota	Arthropoda	Insecta	Lepidoptera	Nymphalidae	Dryas	Dryas iulia iulia		GCA_018247695.1	Florida Museum of Natural History	USA	North America	North America	global_north	Contig	5130	3.71012	SRR8883899		SUBSPECIES	species	784554863	8.89462	2021-05-03	Illumina HiSeq 2500	short	2021_June	Butterfly genome assembly
366056	Eukaryota	Arthropoda	Insecta	Lepidoptera	Nymphalidae	Elymnias	Elymnias hypermnestra		GCA_015832385.1	The University of Chicago	USA	North America	North America	global_north	Scaffold	152309	5.18	UofC_Ehyp_1.0	common palmfly	SPECIES	species	566918018	8.75	2020-12-08	Illumina HiSeq 4000	short	2021_January	Elymnias hypermnestra isolate:2sam Genome sequencing and assembly
33448	Eukaryota	Arthropoda	Insecta	Lepidoptera	Nymphalidae	Eueides	Eueides isabella		GCA_018239565.1	Florida Museum of Natural History	USA	North America	North America	global_north	Contig	1150	3.0607	ERR1051266		SPECIES	species	559767204	8.74801	2021-05-03	Illumina HiSeq 2000	short	2021_June	Butterfly genome assembly
2576681	Eukaryota	Arthropoda	Insecta	Lepidoptera	Nymphalidae	Eueides	Eueides tales michaeli		GCA_018249855.1	Florida Museum of Natural History	USA	North America	North America	global_north	Contig	3461	3.5392	SRR8883890		SUBSPECIES	species	792524222	8.89901	2021-05-03	Illumina HiSeq 2500	short	2021_June	Butterfly genome assembly
405009	Eukaryota	Arthropoda	Insecta	Lepidoptera	Nymphalidae	Fabriciana	Fabriciana adippe		GCA_905404265.1	WELLCOME SANGER INSTITUTE	United Kingdom	Europe	Europe	global_north	Chromosome	15984712	7.2037	ilFabAdip1.1	high brown fritillary	SPECIES	species	484811369	8.68557	2021-04-15	N/A	none	2021_June	Fabriciana adippe (high brown fritillary) genome assembly, ilFabAdip1
33430	Eukaryota	Arthropoda	Insecta	Lepidoptera	Nymphalidae	Heliconius	Heliconius atthis		GCA_018246395.1	Florida Museum of Natural History	USA	North America	North America	global_north	Contig	1329	3.12352	SRR7702547		SPECIES	species	205487753	8.31279	2021-05-03	Illumina HiSeq 2000	short	2021_June	Butterfly genome assembly
33420	Eukaryota	Arthropoda	Insecta	Lepidoptera	Nymphalidae	Heliconius	Heliconius besckei		GCA_018249835.1	Florida Museum of Natural History	USA	North America	North America	global_north	Contig	2118	3.32593	SRR8883889		SPECIES	species	399443927	8.60146	2021-05-03	Illumina HiSeq 2500	short	2021_June	Butterfly genome assembly
33439	Eukaryota	Arthropoda	Insecta	Lepidoptera	Nymphalidae	Heliconius	Heliconius burneyi		GCA_018247715.1	Florida Museum of Natural History	USA	North America	North America	global_north	Contig	3487	3.54245	SRR8883892		SPECIES	species	582151197	8.76504	2021-05-03	Illumina HiSeq 2500	short	2021_June	Butterfly genome assembly
33434	Eukaryota	Arthropoda	Insecta	Lepidoptera	Nymphalidae	Heliconius	Heliconius charithonia		GCA_018231725.1	Florida Museum of Natural History	USA	North America	North America	global_north	Contig	4391	3.64256	SRR4032025	zebra longwing	SPECIES	species	351778219	8.54627	2021-05-03	Illumina HiSeq 2000	short	2021_June	Butterfly genome assembly
33446	Eukaryota	Arthropoda	Insecta	Lepidoptera	Nymphalidae	Heliconius	Heliconius clysonymus		GCA_018231685.1	Florida Museum of Natural History	USA	North America	North America	global_north	Contig	1607	3.20602	SRR4032078		SPECIES	species	428294888	8.63174	2021-05-03	Illumina HiSeq 2000	short	2021_June	Butterfly genome assembly
33422	Eukaryota	Arthropoda	Insecta	Lepidoptera	Nymphalidae	Heliconius	Heliconius congener		GCA_018230605.1	Florida Museum of Natural History	USA	North America	North America	global_north	Contig	7364	3.86711	SRR3102172		SPECIES	species	331529668	8.52052	2021-05-03	Illumina HiSeq 2000	short	2021_June	Butterfly genome assembly
33432	Eukaryota	Arthropoda	Insecta	Lepidoptera	Nymphalidae	Heliconius	Heliconius eleuchia		GCA_018230625.1	Florida Museum of Natural History	USA	North America	North America	global_north	Contig	5720	3.7574	SRR3102171		SPECIES	species	327203082	8.51482	2021-05-03	Illumina HiSeq 2000	short	2021_June	Butterfly genome assembly
33444	Eukaryota	Arthropoda	Insecta	Lepidoptera	Nymphalidae	Heliconius	Heliconius elevatus		GCA_900068385.1	CAM	United Kingdom	Europe	Europe	global_north	Scaffold	1246	3.1	Heliconius_elevatus.JM-09-163		SPECIES	species	362124033	8.56	2017-04-25	N/A	none	2021_January	Evolutionary Novelty in a Butterfly Wing Pattern through Enhancer Shuffling
1608923	Eukaryota	Arthropoda	Insecta	Lepidoptera	Nymphalidae	Heliconius	Heliconius erato demophoon		GCA_018249695.1	Florida Museum of Natural History	USA	North America	North America	global_north	Contig	9901	3.99568	SRR8883904		SUBSPECIES	species	562157132	8.74986	2021-05-03	Illumina HiSeq 2500	short	2021_June	Butterfly genome assembly
33418	Eukaryota	Arthropoda	Insecta	Lepidoptera	Nymphalidae	Heliconius	Heliconius ethilla		GCA_001485905.1	CAM	United Kingdom	Europe	Europe	global_north	Scaffold	2498	3.4	Heliconius_ethilla.JM-09-66		SPECIES	species	266946155	8.43	2015-12-17	N/A	none	2021_January	Evolutionary Novelty in a Butterfly Wing Pattern through Enhancer Shuffling
33425	Eukaryota	Arthropoda	Insecta	Lepidoptera	Nymphalidae	Heliconius	Heliconius hecale		GCA_900068425.1	CAM	United Kingdom	Europe	Europe	global_north	Scaffold	1502	3.18	Heliconius_hecale.JM-09-272		SPECIES	species	295736468	8.47	2017-04-27	N/A	none	2021_January	Evolutionary Novelty in a Butterfly Wing Pattern through Enhancer Shuffling
171912	Eukaryota	Arthropoda	Insecta	Lepidoptera	Nymphalidae	Heliconius	Heliconius hecalesia formosus		GCA_018249775.1	Florida Museum of Natural History	USA	North America	North America	global_north	Contig	2505	3.39881	SRR8883898		SUBSPECIES	species	566016236	8.75283	2021-05-03	Illumina HiSeq 2500	short	2021_June	Butterfly genome assembly
310794	Eukaryota	Arthropoda	Insecta	Lepidoptera	Nymphalidae	Heliconius	Heliconius hermathena		GCA_013403705.1	The University of Chicago	USA	North America	North America	global_north	Scaffold	118192	5.07	ASM1340370v1		SPECIES	species	391646345	8.59	2020-07-13	Illumina HiSeq 2500	short	2021_January	Heliconius hermathena Genome sequencing and assembly
33423	Eukaryota	Arthropoda	Insecta	Lepidoptera	Nymphalidae	Heliconius	Heliconius heurippa		GCA_900067975.1	CAM	United Kingdom	Europe	Europe	global_north	Scaffold	1849	3.27	Heliconius_heurippa.CH9		SPECIES	species	309419125	8.49	2017-04-25	N/A	none	2021_January	Evolutionary Novelty in a Butterfly Wing Pattern through Enhancer Shuffling
33426	Eukaryota	Arthropoda	Insecta	Lepidoptera	Nymphalidae	Heliconius	Heliconius hewitsoni		GCA_018230445.1	Florida Museum of Natural History	USA	North America	North America	global_north	Contig	6973	3.84342	SRR3102337		SPECIES	species	325393557	8.51241	2021-05-03	Illumina HiSeq 2000	short	2021_June	Butterfly genome assembly
33442	Eukaryota	Arthropoda	Insecta	Lepidoptera	Nymphalidae	Heliconius	Heliconius himera		GCA_013421065.1	Harvard University	USA	North America	North America	global_north	Scaffold	22696	4.36	ASM1342106v1		SPECIES	species	399744062	8.6	2020-07-16	Illumina HiSeq	short	2021_January	Genomic architecture and introgression shape a butterfly radiation
196493	Eukaryota	Arthropoda	Insecta	Lepidoptera	Nymphalidae	Heliconius	Heliconius hortense		GCA_018230405.1	Florida Museum of Natural History	USA	North America	North America	global_north	Contig	1734	3.23905	SRR4032054		SPECIES	species	409536564	8.61229	2021-05-03	Illumina HiSeq 2000	short	2021_June	Butterfly genome assembly
33427	Eukaryota	Arthropoda	Insecta	Lepidoptera	Nymphalidae	Heliconius	Heliconius ismenius		GCA_001485965.1	CAM	United Kingdom	Europe	Europe	global_north	Scaffold	2386	3.38	Heliconius_ismenius.STRI_003		SPECIES	species	259837422	8.41	2015-12-16	N/A	none	2021_January	Evolutionary Novelty in a Butterfly Wing Pattern through Enhancer Shuffling
171917	Eukaryota	Arthropoda	Insecta	Lepidoptera	Nymphalidae	Heliconius	Heliconius melpomene		GCA_000313835.2	Heliconius Genome Sequencing Consortium	United Kingdom	Europe	Europe	global_north	Scaffold	51027	4.71	ASM31383v2		SUBSPECIES	species	273786188	8.44	2012-03-01	N/A	none	2021_January	Heliconius melpomene melpomene Genome sequencing
310795	Eukaryota	Arthropoda	Insecta	Lepidoptera	Nymphalidae	Heliconius	Heliconius nattereri		GCA_013403645.1	The University of Chicago	USA	North America	North America	global_north	Scaffold	460685	5.66	ASM1340364v1		SPECIES	species	275868317	8.44	2020-07-13	Illumina HiSeq 2500	short	2021_January	Heliconius nattereri Genome sequencing and assembly
33419	Eukaryota	Arthropoda	Insecta	Lepidoptera	Nymphalidae	Heliconius	Heliconius numata		GCA_016802625.1	CEFE, CNRS, UMR5175	France	Europe	Europe	global_north	Scaffold	71632	4.85511	ASM1680262v1		SPECIES	species	351227686	8.54559	2021-02-02	10x genomics Linked-Reads	short	2021_June	H. numata whole genome sequencing
33428	Eukaryota	Arthropoda	Insecta	Lepidoptera	Nymphalidae	Heliconius	Heliconius pachinus		GCA_900068735.1	CAM	United Kingdom	Europe	Europe	global_north	Scaffold	1241	3.09	Heliconius_pachinus.CAM008035		SPECIES	species	279264790	8.45	2017-04-26	N/A	none	2021_January	Evolutionary Novelty in a Butterfly Wing Pattern through Enhancer Shuffling
33441	Eukaryota	Arthropoda	Insecta	Lepidoptera	Nymphalidae	Heliconius	Heliconius pardalinus		GCA_900068005.1	CAM	United Kingdom	Europe	Europe	global_north	Scaffold	1590	3.2	Heliconius_pardalinus.09-371		SPECIES	species	381577504	8.58	2017-04-27	N/A	none	2021_January	Evolutionary Novelty in a Butterfly Wing Pattern through Enhancer Shuffling
33437	Eukaryota	Arthropoda	Insecta	Lepidoptera	Nymphalidae	Heliconius	Heliconius ricini		GCA_018231645.1	Florida Museum of Natural History	USA	North America	North America	global_north	Contig	3151	3.49845	SRR4032011		SPECIES	species	342957225	8.53524	2021-05-03	Illumina HiSeq 2000	short	2021_June	Butterfly genome assembly
33433	Eukaryota	Arthropoda	Insecta	Lepidoptera	Nymphalidae	Heliconius	Heliconius sapho		GCA_018237945.1	Florida Museum of Natural History	USA	North America	North America	global_north	Contig	3500	3.54407	ERR266262		SPECIES	species	335595728	8.52582	2021-05-03	Illumina HiSeq 2000	short	2021_June	Butterfly genome assembly
2576677	Eukaryota	Arthropoda	Insecta	Lepidoptera	Nymphalidae	Heliconius	Heliconius telesiphe telesiphe		GCA_018249795.1	Florida Museum of Natural History	USA	North America	North America	global_north	Contig	2224	3.34713	SRR8883900		SUBSPECIES	species	674681607	8.8291	2021-05-03	Illumina HiSeq 2500	short	2021_June	Butterfly genome assembly
378390	Eukaryota	Arthropoda	Insecta	Lepidoptera	Nymphalidae	Hestina	Hestina assimilis		GCA_016906905.1	Shaanxi Normal University	China	Asia	Asia	global_south	Contig	13763034	7.13871	SNNU		SPECIES	species	421032318	8.62432	2021-02-19	Oxford Nanopore PromethION	long	2021_June	Hestina assimilis Genome sequencing and assembly
124412	Eukaryota	Arthropoda	Insecta	Lepidoptera	Nymphalidae	Hypolimnas	Hypolimnas misippus		GCA_008963455.1	The University of Chicago	USA	North America	North America	global_north	Scaffold	135179	5.13	UofC_Hmis_v1.0		SPECIES	species	408793762	8.61	2019-10-10	Illumina HiSeq 4000	short	2021_January	Hypolimnas misippus isolate:hmisRef-201410 Genome sequencing and assembly
39708	Eukaryota	Arthropoda	Insecta	Lepidoptera	Nymphalidae	Junonia	Junonia coenia		GCA_018235105.1	Florida Museum of Natural History	USA	North America	North America	global_north	Contig	1856	3.26858	SRR10765679	buckeye	SPECIES	species	360413270	8.5568	2021-05-03	Illumina HiSeq X Ten	short	2021_June	Butterfly genome assembly
460130	Eukaryota	Arthropoda	Insecta	Lepidoptera	Nymphalidae	Junonia	Junonia genoveva		GCA_018232405.1	Florida Museum of Natural History	USA	North America	North America	global_north	Contig	1526	3.18355	SRR10765839		SPECIES	species	371220012	8.56963	2021-05-03	Illumina HiSeq X Ten	short	2021_June	Butterfly genome assembly
2507155	Eukaryota	Arthropoda	Insecta	Lepidoptera	Nymphalidae	Junonia	Junonia grisea		GCA_018235645.1	Florida Museum of Natural History	USA	North America	North America	global_north	Contig	4007	3.60282	SRR10765646		SPECIES	species	434592953	8.63808	2021-05-03	Illumina HiSeq X Ten	short	2021_June	Butterfly genome assembly
1500677	Eukaryota	Arthropoda	Insecta	Lepidoptera	Nymphalidae	Junonia	Junonia litoralis		GCA_018234925.1	Florida Museum of Natural History	USA	North America	North America	global_north	Contig	1550	3.19033	SRR10765686		SPECIES	species	346417297	8.5396	2021-05-03	Illumina HiSeq X Ten	short	2021_June	Butterfly genome assembly
2691558	Eukaryota	Arthropoda	Insecta	Lepidoptera	Nymphalidae	Junonia	Junonia neildi neildi		GCA_018234505.1	Florida Museum of Natural History	USA	North America	North America	global_north	Contig	2857	3.45591	SRR10765710		SUBSPECIES	species	375099827	8.57415	2021-05-03	Illumina HiSeq X Ten	short	2021_June	Butterfly genome assembly
311033	Eukaryota	Arthropoda	Insecta	Lepidoptera	Nymphalidae	Junonia	Junonia oenone		GCA_018230425.1	Florida Museum of Natural History	USA	North America	North America	global_north	Contig	1092	3.03822	SRR5182725		SPECIES	species	668221583	8.82492	2021-05-03	HiSeq X Ten	short	2021_June	Butterfly genome assembly
2691984	Eukaryota	Arthropoda	Insecta	Lepidoptera	Nymphalidae	Junonia	Junonia sp. 2 JZ-2019		GCA_018233265.1	Florida Museum of Natural History	USA	North America	North America	global_north	Contig	1730	3.23805	SRR10765789		SPECIES	species	357217191	8.55293	2021-05-03	Illumina HiSeq X Ten	short	2021_June	Butterfly genome assembly
2691559	Eukaryota	Arthropoda	Insecta	Lepidoptera	Nymphalidae	Junonia	Junonia vestina livia		GCA_018232205.1	Florida Museum of Natural History	USA	North America	North America	global_north	Contig	1533	3.18554	SRR10765720		SUBSPECIES	species	279543896	8.44645	2021-05-03	Illumina HiSeq X Ten	short	2021_June	Butterfly genome assembly
2691561	Eukaryota	Arthropoda	Insecta	Lepidoptera	Nymphalidae	Junonia	Junonia zonalis zonalis		GCA_018233665.1	Florida Museum of Natural History	USA	North America	North America	global_north	Contig	1897	3.27807	SRR10765766		SUBSPECIES	species	379908103	8.57968	2021-05-03	Illumina HiSeq X Ten	short	2021_June	Butterfly genome assembly
33455	Eukaryota	Arthropoda	Insecta	Lepidoptera	Nymphalidae	Laparus	Laparus doris		GCA_900068325.1	CAM	United Kingdom	Europe	Europe	global_north	Scaffold	1215	3.08	Heliconius_doris.JM-02-1939		SPECIES	species	261728519	8.42	2017-04-25	N/A	none	2021_January	Evolutionary Novelty in a Butterfly Wing Pattern through Enhancer Shuffling
270466	Eukaryota	Arthropoda	Insecta	Lepidoptera	Nymphalidae	Limenitis	Limenitis camilla		GCA_905147385.1	Wellcome Sanger Institute	United Kingdom	Europe	Europe	global_north	Chromosome	12016996	7.0798	ilLimCami1.1		SPECIES	species	435097539	8.63859	2021-01-28	N/A	none	2021_June	Limenitis camilla (white admiral) genome assembly, ilLimCami1
2795564	Eukaryota	Arthropoda	Insecta	Lepidoptera	Nymphalidae	Maniola	Maniola hyperantus	GENOME_GFF	GCF_902806685.1	SC	United Kingdom	Europe	Europe	global_north	Chromosome	2012761	6.3	iAphHyp1.1	ringlet	SPECIES	species	408137179	8.61	2020-02-22	N/A	none	2021_January	Aphantopus hyperantus (ringlet butterfly) genome assembly, iAphHyp1
191418	Eukaryota	Arthropoda	Insecta	Lepidoptera	Nymphalidae	Maniola	Maniola jurtina		GCA_009667785.1	University of Exeter	United Kingdom	Europe	Europe	global_north	Scaffold	44054	4.64	Mjurtina_v1	meadow brown	SPECIES	species	614735551	8.79	2019-11-18	Illumina HiSeq; Oxford Nanopore MinION; PacBio RSII	long	2021_January	Maniola jurtina Genome sequencing and assembly
113334	Eukaryota	Arthropoda	Insecta	Lepidoptera	Nymphalidae	Melitaea	Melitaea cinxia		GCA_000716385.1	University of Helsinki	Finland	Europe	Europe	global_north	Scaffold	13489	4.13	MelCinx1.0	Glanville fritillary	SPECIES	species	389892349	8.59	2014-07-09	Illumina; 454; SOLiD	short	2021_January	Melitaea cinxia Genome sequencing and assembly
113330	Eukaryota	Arthropoda	Insecta	Lepidoptera	Nymphalidae	Mellicta	Mellicta athalia		GCA_905220545.1	WELLCOME SANGER INSTITUTE	United Kingdom	Europe	Europe	global_north	Chromosome	9808070	6.99158	ilMelAtha1.1		SPECIES	species	609549632	8.78501	2021-02-16	N/A	none	2021_June	Mellicta athalia (heath fritillary) genome assembly, ilMelAtha1
33457	Eukaryota	Arthropoda	Insecta	Lepidoptera	Nymphalidae	Neruda	Neruda aoede		GCA_900068225.1	CAM	United Kingdom	Europe	Europe	global_north	Scaffold	1154	3.06	Heliconius_aoede.JM-09-347		SPECIES	species	337370441	8.53	2017-04-25	N/A	none	2021_January	Evolutionary Novelty in a Butterfly Wing Pattern through Enhancer Shuffling
929971	Eukaryota	Arthropoda	Insecta	Lepidoptera	Nymphalidae	Nymphalis	Nymphalis c-album		GCA_905332345.1	Stockholm University	Sweden	Europe	Europe	global_north	Scaffold	22251	4.34735	Pcalbum_chromosome_and_unplaced		SPECIES	species	373116874	8.57184	2021-05-13	N/A	none	2021_June	High-quality genome of a model butterfly species in the areas of phenotypic plasticity and plant-insect coevolutionary interactions. A combination of 10x technology, 3kb mate-pair libraries and linkage mapping was used to assemble the genome.
171585	Eukaryota	Arthropoda	Insecta	Lepidoptera	Nymphalidae	Nymphalis	Nymphalis io		GCA_905147045.1	Wellcome Sanger Institute	United Kingdom	Europe	Europe	global_north	Chromosome	12944774	7.11209	ilAglIoxx1.1	European peacock	SPECIES	species	384156914	8.58451	2021-01-28	N/A	none	2021_June	Inachis io (European peacock) genome assembly, ilAglIoxx1
171594	Eukaryota	Arthropoda	Insecta	Lepidoptera	Nymphalidae	Nymphalis	Nymphalis polychloros		GCA_905220585.1	WELLCOME SANGER INSTITUTE	United Kingdom	Europe	Europe	global_north	Chromosome	13933406	7.14406	ilNymPoly1.1	blackleg tortoiseshell	SPECIES	species	398097521	8.59999	2021-02-16	N/A	none	2021_June	Nymphalis polychloros (large tortoiseshell) genome assembly, ilNymPoly1
111881	Eukaryota	Arthropoda	Insecta	Lepidoptera	Nymphalidae	Nymphalis	Nymphalis urticae		GCA_905147055.1	SC	United Kingdom	Europe	Europe	global_north	Contig	13174285	7.11973	ilAglUrti1.1 alternate haplotype	small tortoiseshell	SPECIES	species	392919256	8.5943	2021-01-28	N/A	none	2021_June	Aglais urticae (small tortoiseshell) genome assembly, ilAglUrti1, alternate haplotype
116150	Eukaryota	Arthropoda	Insecta	Lepidoptera	Nymphalidae	Pararge	Pararge aegeria		GCA_900499025.1	STOCKHOLM UNIVERSITY	Sweden	Europe	Europe	global_north	Scaffold	11442	4.06	Paegeria_k64b2000_dplexOGS2	specked wood butterfly	SPECIES	species	501694711	8.7	2018-08-08	N/A	none	2021_January	Genetic variation underlying local adaptation of diapause induction along a cline in a butterfly
1882922	Eukaryota	Arthropoda	Insecta	Lepidoptera	Nymphalidae	Taenaris	Taenaris catops		GCA_009936525.1	IRIDIAN GENOMES	USA	North America	North America	global_north	Scaffold	54861	4.74	ASM993652v1	Silky owl	SPECIES	species	456368171	8.66	2020-01-27	Illumina	short	2021_January	Taenaris catops genome sequencing
42275	Eukaryota	Arthropoda	Insecta	Lepidoptera	Nymphalidae	Vanessa	Vanessa atalanta		GCA_905147765.1	Wellcome Sanger Institute	United Kingdom	Europe	Europe	global_north	Chromosome	12152710	7.08467	ilVanAtal1.1	red admiral	SPECIES	species	370420876	8.5687	2021-01-28	N/A	none	2021_June	Vanessa atalanta (red admiral) genome assembly, ilVanAtal1
171605	Eukaryota	Arthropoda	Insecta	Lepidoptera	Nymphalidae	Vanessa	Vanessa cardui		GCA_905220365.1	WELLCOME SANGER INSTITUTE	United Kingdom	Europe	Europe	global_north	Chromosome	7041724	6.84768	ilVanCard2.1	painted lady	SPECIES	species	424798336	8.62818	2021-02-16	N/A	none	2021_June	Vanessa cardui (painted lady) genome assembly, ilVanCard2
334116	Eukaryota	Arthropoda	Insecta	Lepidoptera	Nymphalidae	Vanessa	Vanessa tameamea	GENOME_GFF	GCF_002938995.1	USDA-ARS	USA	North America	North America	global_north	Scaffold	254123	5.41	ASM293899v1		SPECIES	species	357124929	8.55	2018-02-23	Illumina HiSeq	short	2021_January	Vanessa tameamea isolate:Waianae Genome sequencing and assembly
213896	Eukaryota	Arthropoda	Insecta	Lepidoptera	Papilionidae	Archon	Archon apollinus		GCA_018248195.1	Florida Museum of Natural History	USA	North America	North America	global_north	Contig	1808	3.2572	SRR8954513	false apollo	SPECIES	species	739520005	8.86895	2021-05-03	NextSeq 550	short	2021_June	Butterfly genome assembly
85299	Eukaryota	Arthropoda	Insecta	Lepidoptera	Papilionidae	Atrophaneura	Atrophaneura alcinous		GCA_018246375.1	Florida Museum of Natural History	USA	North America	North America	global_north	Contig	2748	3.43902	SRR8954512	Chinese windmill	SPECIES	species	293431020	8.46751	2021-05-03	NextSeq 550	short	2021_June	Butterfly genome assembly
2064825	Eukaryota	Arthropoda	Insecta	Lepidoptera	Papilionidae	Atrophaneura	Atrophaneura dixoni		GCA_018248015.1	Florida Museum of Natural History	USA	North America	North America	global_north	Contig	14642	4.1656	SRR8954516		SPECIES	species	332820718	8.52221	2021-05-03	NextSeq 550	short	2021_June	Butterfly genome assembly
132695	Eukaryota	Arthropoda	Insecta	Lepidoptera	Papilionidae	Baronia	Baronia brevicornis		GCA_018248095.1	Florida Museum of Natural History	USA	North America	North America	global_north	Contig	1886	3.27554	SRR8954515		SPECIES	species	472425814	8.67433	2021-05-03	NextSeq 550	short	2021_June	Butterfly genome assembly
299009	Eukaryota	Arthropoda	Insecta	Lepidoptera	Papilionidae	Battus	Battus belus		GCA_018248135.1	Florida Museum of Natural History	USA	North America	North America	global_north	Contig	2594	3.41397	SRR8954510		SPECIES	species	398889880	8.60085	2021-05-03	NextSeq 550	short	2021_June	Butterfly genome assembly
95570	Eukaryota	Arthropoda	Insecta	Lepidoptera	Papilionidae	Cressida	Cressida cressida		GCA_018248155.1	Florida Museum of Natural History	USA	North America	North America	global_north	Contig	1386	3.14176	SRR8954511		SPECIES	species	400896243	8.60303	2021-05-03	NextSeq 550	short	2021_June	Butterfly genome assembly
95568	Eukaryota	Arthropoda	Insecta	Lepidoptera	Papilionidae	Euryades	Euryades corethrus		GCA_018247655.1	Florida Museum of Natural History	USA	North America	North America	global_north	Contig	1810	3.25768	SRR8954508		SPECIES	species	317672028	8.50198	2021-05-03	NextSeq 550	short	2021_June	Butterfly genome assembly
2572206	Eukaryota	Arthropoda	Insecta	Lepidoptera	Papilionidae	Eurytides	Eurytides dolicaon deicoon		GCA_018247635.1	Florida Museum of Natural History	USA	North America	North America	global_north	Contig	2436	3.38668	SRR8954507		SUBSPECIES	species	527521559	8.72224	2021-05-03	NextSeq 550	short	2021_June	Butterfly genome assembly
202798	Eukaryota	Arthropoda	Insecta	Lepidoptera	Papilionidae	Graphium	Graphium androcles		GCA_018247855.1	Florida Museum of Natural History	USA	North America	North America	global_north	Contig	2411	3.3822	SRR8954549		SPECIES	species	851994049	8.93044	2021-05-03	NextSeq 550	short	2021_June	Butterfly genome assembly
76206	Eukaryota	Arthropoda	Insecta	Lepidoptera	Papilionidae	Graphium	Graphium doson		GCA_014048405.1	IRIDIAN GENOMES	USA	North America	North America	global_north	Scaffold	110680	5.04	ASM1404840v1		SPECIES	species	730516760	8.86	2020-08-03	Illumina	short	2021_January	Graphium doson isolate:LXECX27RQZ Genome sequencing and assembly
157372	Eukaryota	Arthropoda	Insecta	Lepidoptera	Papilionidae	Graphium	Graphium evemon		GCA_018252495.1	Florida Museum of Natural History	USA	North America	North America	global_north	Contig	1967	3.2938	SRR4345447		SPECIES	species	1042811564	9.01821	2021-05-03	HiSeq X Ten	short	2021_June	Butterfly genome assembly
76205	Eukaryota	Arthropoda	Insecta	Lepidoptera	Papilionidae	Graphium	Graphium sarpedon		GCA_018246115.1	Florida Museum of Natural History	USA	North America	North America	global_north	Contig	1073	3.0306	SRR8954548		SPECIES	species	596841229	8.77586	2021-05-03	NextSeq 550	short	2021_June	Butterfly genome assembly
110791	Eukaryota	Arthropoda	Insecta	Lepidoptera	Papilionidae	Iphiclides	Iphiclides podalirius		GCA_018245495.1	Florida Museum of Natural History	USA	North America	North America	global_north	Contig	2719	3.43441	SRR8954545	scarce swallowtail	SPECIES	species	366845406	8.56448	2021-05-03	NextSeq 550	short	2021_June	Butterfly genome assembly
157393	Eukaryota	Arthropoda	Insecta	Lepidoptera	Papilionidae	Lamproptera	Lamproptera meges		GCA_018246075.1	Florida Museum of Natural History	USA	North America	North America	global_north	Contig	1786	3.25188	SRR8954544		SPECIES	species	462443996	8.66506	2021-05-03	NextSeq 550	short	2021_June	Butterfly genome assembly
2572207	Eukaryota	Arthropoda	Insecta	Lepidoptera	Papilionidae	Losaria	Losaria neptunus creber		GCA_018247595.1	Florida Museum of Natural History	USA	North America	North America	global_north	Contig	2068	3.31555	SRR8954543		SUBSPECIES	species	244117003	8.3876	2021-05-03	NextSeq 550	short	2021_June	Butterfly genome assembly
76208	Eukaryota	Arthropoda	Insecta	Lepidoptera	Papilionidae	Luehdorfia	Luehdorfia japonica		GCA_018249735.1	Florida Museum of Natural History	USA	North America	North America	global_north	Contig	1327	3.12287	SRR8954542		SPECIES	species	506811751	8.70485	2021-05-03	NextSeq 550	short	2021_June	Butterfly genome assembly
2572208	Eukaryota	Arthropoda	Insecta	Lepidoptera	Papilionidae	Meandrusa	Meandrusa sciron aribbas		GCA_018247835.1	Florida Museum of Natural History	USA	North America	North America	global_north	Contig	2584	3.41229	SRR8954541		SUBSPECIES	species	440506802	8.64395	2021-05-03	NextSeq 550	short	2021_June	Butterfly genome assembly
2572209	Eukaryota	Arthropoda	Insecta	Lepidoptera	Papilionidae	Mimoides	Mimoides lysithous rurik		GCA_018247575.1	Florida Museum of Natural History	USA	North America	North America	global_north	Contig	4663	3.66867	SRR8954540		SUBSPECIES	species	458291068	8.66114	2021-05-03	NextSeq 550	short	2021_June	Butterfly genome assembly
95593	Eukaryota	Arthropoda	Insecta	Lepidoptera	Papilionidae	Ornithoptera	Ornithoptera priamus		GCA_011317755.1	IRIDIAN GENOMES	USA	North America	North America	global_north	Scaffold	11782	4.07	ASM1131775v1		SPECIES	species	1287883780	9.11	2020-03-16	Illumina	short	2021_January	Ornithoptera priamus genome sequencing
2064775	Eukaryota	Arthropoda	Insecta	Lepidoptera	Papilionidae	Ornithoptera	Ornithoptera richmondia		GCA_018246235.1	Florida Museum of Natural History	USA	North America	North America	global_north	Contig	1327	3.12287	SRR8954528		SPECIES	species	425744864	8.62915	2021-05-03	NextSeq 550	short	2021_June	Butterfly genome assembly
2066002	Eukaryota	Arthropoda	Insecta	Lepidoptera	Papilionidae	Pachliopta	Pachliopta kotzebuea		GCA_018246255.1	Florida Museum of Natural History	USA	North America	North America	global_north	Contig	9296	3.9683	SRR8954525		SPECIES	species	298781924	8.47535	2021-05-03	NextSeq 550	short	2021_June	Butterfly genome assembly
2572210	Eukaryota	Arthropoda	Insecta	Lepidoptera	Papilionidae	Papilio	Papilio alexanor hazarajatica		GCA_018246295.1	Florida Museum of Natural History	USA	North America	North America	global_north	Contig	4381	3.64157	SRR8954526		SUBSPECIES	species	407802670	8.61045	2021-05-03	Illumina HiSeq 2500	short	2021_June	Butterfly genome assembly
1375868	Eukaryota	Arthropoda	Insecta	Lepidoptera	Papilionidae	Papilio	Papilio ambrax		GCA_018231605.1	Florida Museum of Natural History	USA	North America	North America	global_north	Contig	3714	3.56984	SRR5879306		SPECIES	species	211183974	8.32466	2021-05-03	Illumina HiSeq 2500	short	2021_June	Butterfly genome assembly
2572211	Eukaryota	Arthropoda	Insecta	Lepidoptera	Papilionidae	Papilio	Papilio antimachus		GCA_018246315.1	Florida Museum of Natural History	USA	North America	North America	global_north	Contig	7826	3.89354	SRR8954523		SPECIES	species	368234118	8.56612	2021-05-03	Illumina HiSeq 2500	short	2021_June	Butterfly genome assembly
1527559	Eukaryota	Arthropoda	Insecta	Lepidoptera	Papilionidae	Papilio	Papilio aristodemus		GCA_016277805.1	IRIDIAN GENOMES	USA	North America	North America	global_north	Scaffold	8059	3.91	ASM1627780v1		SPECIES	species	285427477	8.46	2020-12-22	Illumina	short	2021_January	Papilio aristodemus
76199	Eukaryota	Arthropoda	Insecta	Lepidoptera	Papilionidae	Papilio	Papilio bianor		GCA_011763625.1	IRIDIAN GENOMES	USA	North America	North America	global_north	Scaffold	18540	4.27	ASM1176362v1	Chinese peacock	SPECIES	species	402687642	8.6	2020-03-27	Illumina	short	2021_January	Papilio bianor genome sequencing
110796	Eukaryota	Arthropoda	Insecta	Lepidoptera	Papilionidae	Papilio	Papilio clytia		GCA_018247735.1	Florida Museum of Natural History	USA	North America	North America	global_north	Contig	7634	3.88275	SRR8548584	common mime swallowtail	SPECIES	species	340409189	8.532	2021-05-03	Illumina HiSeq 2500	short	2021_June	Butterfly genome assembly
83487	Eukaryota	Arthropoda	Insecta	Lepidoptera	Papilionidae	Papilio	Papilio dardanus		GCA_013186455.1	middlesex university	United Kingdom	Europe	Europe	global_north	Scaffold	20902	4.32	ASM1318645v1		SUBSPECIES	species	231123043	8.36	2020-05-28	Illumina HiSeq; Illumina MiSeq	short	2021_January	Papilio dardanus tibullus isolate:BMNH1043081 Genome sequencing and assembly
996777	Eukaryota	Arthropoda	Insecta	Lepidoptera	Papilionidae	Papilio	Papilio gigon		GCA_018231665.1	Florida Museum of Natural History	USA	North America	North America	global_north	Contig	1321	3.1209	SRR4342886		SPECIES	species	270734645	8.43254	2021-05-03	HiSeq X Ten	short	2021_June	Butterfly genome assembly
45779	Eukaryota	Arthropoda	Insecta	Lepidoptera	Papilionidae	Papilio	Papilio glaucus		GCA_000931545.1	UT Southwestern Medical Center	USA	North America	North America	global_north	Scaffold	12225	4.09	pgl_assembly_v1	eastern tiger swallowtail	SPECIES	species	374815656	8.57	2015-02-23	Illumina HiSeq	short	2021_January	Papilio glaucus Genome sequencing and assembly
1505875	Eukaryota	Arthropoda	Insecta	Lepidoptera	Papilionidae	Papilio	Papilio joanae		GCA_018248035.1	Florida Museum of Natural History	USA	North America	North America	global_north	Contig	1237	3.09237	SRR8954524		SPECIES	species	368019180	8.56587	2021-05-03	NextSeq 550	short	2021_June	Butterfly genome assembly
76193	Eukaryota	Arthropoda	Insecta	Lepidoptera	Papilionidae	Papilio	Papilio machaon	GENOME_GFF	GCF_001298355.1	BGI	China	Asia	Asia	global_south	Scaffold	92238	4.96	Pap_ma_1.0	common yellow swallowtail	SPECIES	species	278421261	8.44	2015-09-28	454; Illumina HiSeq	short	2021_January	Papilio machaon isolate:ya'a_city_454_Pm Genome sequencing and assembly
76198	Eukaryota	Arthropoda	Insecta	Lepidoptera	Papilionidae	Papilio	Papilio memnon		GCA_003118335.3	Department of Integrated Biosciences, Graduate School of Frontier Sciences, University of Tokyo	Japan	Asia	Asia	global_north	Scaffold	11856	4.07	Pmem_mimetic_representative_assembly_1.0		SPECIES	species	232528895	8.37	2018-03-02	Illumina MiSeq	short	2021_January	Whole genome sequence analysis of P. memnon
1968088	Eukaryota	Arthropoda	Insecta	Lepidoptera	Papilionidae	Papilio	Papilio phestus		GCA_018231625.1	Florida Museum of Natural History	USA	North America	North America	global_north	Contig	3276	3.51534	SRR5879277		SPECIES	species	319558904	8.50455	2021-05-03	Illumina HiSeq 2500	short	2021_June	Butterfly genome assembly
76194	Eukaryota	Arthropoda	Insecta	Lepidoptera	Papilionidae	Papilio	Papilio polytes	GENOME_GFF	GCF_000836215.1	Tokyo Institute of Technology	Japan	Asia	Asia	global_north	Scaffold	47768	4.68	Ppol_1.0	common Mormon	SPECIES	species	227005758	8.36	2015-02-02	Illumina HiSeq2000	short	2021_January	UT Papilio polytes genome sequencing project
7146	Eukaryota	Arthropoda	Insecta	Lepidoptera	Papilionidae	Papilio	Papilio polyxenes		GCA_018230105.1	Florida Museum of Natural History	USA	North America	North America	global_north	Contig	1672	3.22324	SRR5168526	black swallowtail	SPECIES	species	407974248	8.61063	2021-05-03	HiSeq X Ten	short	2021_June	Butterfly genome assembly
76196	Eukaryota	Arthropoda	Insecta	Lepidoptera	Papilionidae	Papilio	Papilio protenor		GCA_018230085.1	Florida Museum of Natural History	USA	North America	North America	global_north	Contig	1408	3.1486	SRR5879276		SPECIES	species	260288376	8.41545	2021-05-03	Illumina HiSeq 2500	short	2021_June	Butterfly genome assembly
866285	Eukaryota	Arthropoda	Insecta	Lepidoptera	Papilionidae	Papilio	Papilio slateri		GCA_018246275.1	Florida Museum of Natural History	USA	North America	North America	global_north	Contig	4422	3.64562	SRR8954521		SPECIES	species	334128330	8.52391	2021-05-03	NextSeq 550	short	2021_June	Butterfly genome assembly
1527572	Eukaryota	Arthropoda	Insecta	Lepidoptera	Papilionidae	Papilio	Papilio thoas cinyras		GCA_018246335.1	Florida Museum of Natural History	USA	North America	North America	global_north	Contig	1024	3.0103	SRR8954522		SUBSPECIES	species	339517916	8.53086	2021-05-03	Illumina HiSeq 2500	short	2021_June	Butterfly genome assembly
66420	Eukaryota	Arthropoda	Insecta	Lepidoptera	Papilionidae	Papilio	Papilio xuthus	GENOME_GFF	GCA_001298345.1	BGI	China	Asia	Asia	global_south	Scaffold	521387	5.72	Pap_xu_1.0	Asian swallowtail	SPECIES	species	243231804	8.39	2015-09-28	454; Illumina HiSeq	short	2021_January	Papilio xuthus isolate:ya'a_city_454_Px Genome sequencing and assembly
77252	Eukaryota	Arthropoda	Insecta	Lepidoptera	Papilionidae	Papilio	Papilio zelicaon		GCA_018246175.1	Florida Museum of Natural History	USA	North America	North America	global_north	Contig	1569	3.19562	SRR8954529		SPECIES	species	352935561	8.5477	2021-05-03	Illumina HiSeq 2500	short	2021_June	Butterfly genome assembly
132705	Eukaryota	Arthropoda	Insecta	Lepidoptera	Papilionidae	Parides	Parides photinus		GCA_018247975.1	Florida Museum of Natural History	USA	North America	North America	global_north	Contig	1971	3.29469	SRR8954530		SPECIES	species	356426165	8.55197	2021-05-03	NextSeq 550	short	2021_June	Butterfly genome assembly
110799	Eukaryota	Arthropoda	Insecta	Lepidoptera	Papilionidae	Parnassius	Parnassius apollo		GCA_018252475.1	Florida Museum of Natural History	USA	North America	North America	global_north	Contig	3915	3.59273	SRR6679361	apollo	SPECIES	species	827638032	8.91784	2021-05-03	NextSeq 500	short	2021_June	Butterfly genome assembly
214010	Eukaryota	Arthropoda	Insecta	Lepidoptera	Papilionidae	Parnassius	Parnassius honrathi		GCA_018247895.1	Florida Museum of Natural History	USA	North America	North America	global_north	Contig	4223	3.62562	SRR8954539		SPECIES	species	1008279180	9.00358	2021-05-03	Illumina HiSeq 2500	short	2021_June	Butterfly genome assembly
213957	Eukaryota	Arthropoda	Insecta	Lepidoptera	Papilionidae	Parnassius	Parnassius orleans		GCA_018246155.1	Florida Museum of Natural History	USA	North America	North America	global_north	Contig	2674	3.42716	SRR8954532		SPECIES	species	780844993	8.89256	2021-05-03	Illumina HiSeq 2500	short	2021_June	Butterfly genome assembly
93715	Eukaryota	Arthropoda	Insecta	Lepidoptera	Papilionidae	Parnassius	Parnassius smintheus		GCA_018247995.1	Florida Museum of Natural History	USA	North America	North America	global_north	Contig	1739	3.2403	SRR8954531	Rocky Mountain parnassian	SPECIES	species	755613934	8.8783	2021-05-03	NextSeq 550	short	2021_June	Butterfly genome assembly
95577	Eukaryota	Arthropoda	Insecta	Lepidoptera	Papilionidae	Pharmacophagus	Pharmacophagus antenor		GCA_018245475.1	Florida Museum of Natural History	USA	North America	North America	global_north	Contig	7932	3.89938	SRR8954535		SPECIES	species	355334115	8.55064	2021-05-03	NextSeq 550	short	2021_June	Butterfly genome assembly
2572213	Eukaryota	Arthropoda	Insecta	Lepidoptera	Papilionidae	Protesilaus	Protesilaus protesilaus protesilaus		GCA_018248075.1	Florida Museum of Natural History	USA	North America	North America	global_north	Contig	1249	3.09656	SRR8954534		SUBSPECIES	species	858085942	8.93353	2021-05-03	NextSeq 550	short	2021_June	Butterfly genome assembly
2572215	Eukaryota	Arthropoda	Insecta	Lepidoptera	Papilionidae	Protographium	Protographium marcellus marcellus		GCA_018247955.1	Florida Museum of Natural History	USA	North America	North America	global_north	Contig	2354	3.37181	SRR8954537		SUBSPECIES	species	516293445	8.7129	2021-05-03	NextSeq 550	short	2021_June	Butterfly genome assembly
1678306	Eukaryota	Arthropoda	Insecta	Lepidoptera	Papilionidae	Sericinus	Sericinus montela		GCA_018249675.1	Florida Museum of Natural History	USA	North America	North America	global_north	Contig	3585	3.55449	SRR8954536		SPECIES	species	553136725	8.74283	2021-05-03	Illumina HiSeq 2500	short	2021_June	Butterfly genome assembly
157461	Eukaryota	Arthropoda	Insecta	Lepidoptera	Papilionidae	Teinopalpus	Teinopalpus imperialis		GCA_018246355.1	Florida Museum of Natural History	USA	North America	North America	global_north	Contig	5488	3.73941	SRR8954519		SPECIES	species	478053207	8.67948	2021-05-03	NextSeq 550	short	2021_June	Butterfly genome assembly
129452	Eukaryota	Arthropoda	Insecta	Lepidoptera	Papilionidae	Trogonoptera	Trogonoptera brookiana		GCA_018247935.1	Florida Museum of Natural History	USA	North America	North America	global_north	Contig	2264	3.35488	SRR8954533		SPECIES	species	265141860	8.42348	2021-05-03	NextSeq 550	short	2021_June	Butterfly genome assembly
2572216	Eukaryota	Arthropoda	Insecta	Lepidoptera	Papilionidae	Troides	Troides rhadamantus plateni		GCA_018246435.1	Florida Museum of Natural History	USA	North America	North America	global_north	Contig	3668	3.56443	SRR8954518		SUBSPECIES	species	448501506	8.65176	2021-05-03	Illumina HiSeq 2500	short	2021_June	Butterfly genome assembly
330376	Eukaryota	Arthropoda	Insecta	Lepidoptera	Papilionidae	Zerynthia	Zerynthia polyxena		GCA_018248055.1	Florida Museum of Natural History	USA	North America	North America	global_north	Contig	1120	3.04922	SRR8954517		SPECIES	species	467434829	8.66972	2021-05-03	NextSeq 550	short	2021_June	Butterfly genome assembly
227532	Eukaryota	Arthropoda	Insecta	Lepidoptera	Pieridae	Anthocharis	Anthocharis cardamines		GCA_905404175.1	WELLCOME SANGER INSTITUTE	United Kingdom	Europe	Europe	global_north	Chromosome	6265090	6.79693	ilAntCard3.1	orange tip	SPECIES	species	359601502	8.55582	2021-04-15	N/A	none	2021_June	Anthocharis cardamines (orange tip) genome assembly, ilAntCard3
72248	Eukaryota	Arthropoda	Insecta	Lepidoptera	Pieridae	Colias	Colias croceus		GCA_009982905.1	Stockholm University	Sweden	Europe	Europe	global_north	Scaffold	11686	4.07	SU_C_cro_Alba_ref_v1	clouded yellow	SPECIES	species	318584009	8.5	2020-01-29	PacBio; Illumina HiSeq2500; Illumina HiSeq 4000	long	2021_January	A transposable element insertion is associated with alternative life history strategies: reads used for genome assembly
662802	Eukaryota	Arthropoda	Insecta	Lepidoptera	Pieridae	Delias	Delias oraia		GCA_018230265.1	Florida Museum of Natural History	USA	North America	North America	global_north	Contig	18261	4.26152	SRR4341246		SPECIES	species	241176567	8.38234	2021-05-03	HiSeq X Ten	short	2021_June	Butterfly genome assembly
152616	Eukaryota	Arthropoda	Insecta	Lepidoptera	Pieridae	Delias	Delias pasithoe		GCA_010014985.1	IRIDIAN GENOMES	USA	North America	North America	global_north	Scaffold	103537	5.02	ASM1001498v1	red-base jezebel	SPECIES	species	297182150	8.47	2020-01-30	Illumina	short	2021_January	Delias pasithoe genome sequencing
1596008	Eukaryota	Arthropoda	Insecta	Lepidoptera	Pieridae	Eurema	Eurema mandarina		GCA_018238005.1	Florida Museum of Natural History	USA	North America	North America	global_north	Contig	9030	3.95569	DRR087481		SPECIES	species	265962552	8.42482	2021-05-03	Illumina MiSeq	short	2021_June	Butterfly genome assembly
1043216	Eukaryota	Arthropoda	Insecta	Lepidoptera	Pieridae	Leptidea	Leptidea juvernica		GCA_018238065.1	Florida Museum of Natural History	USA	North America	North America	global_north	Contig	1739	3.2403	ERR2040010		SPECIES	species	523094161	8.71858	2021-05-03	Illumina HiSeq 2500	short	2021_June	Butterfly genome assembly
189912	Eukaryota	Arthropoda	Insecta	Lepidoptera	Pieridae	Leptidea	Leptidea reali		GCA_018237925.1	Florida Museum of Natural History	USA	North America	North America	global_north	Contig	2611	3.41681	ERR3335431		SPECIES	species	405019301	8.60748	2021-05-03	Illumina HiSeq 2000	short	2021_June	Butterfly genome assembly
189913	Eukaryota	Arthropoda	Insecta	Lepidoptera	Pieridae	Leptidea	Leptidea sinapis	other: GCA_900199415.2	GCA_900199445.1	Evolutionary Biology Centre	Sweden	Europe	Europe	global_north	Scaffold	29811	4.47	ASM90019944v1		SPECIES	species	643059204	8.81	2017-10-11	N/A	none	2021_January	Characterising and quantifying the genome size expansion in wood-white (Leptidea) butterflies. This study includes Genome sequencing of Leptidea sinapis and resequencing of Leptidea reali and Leptidea juvernica.
40077	Eukaryota	Arthropoda	Insecta	Lepidoptera	Pieridae	Phoebis	Phoebis sennae		GCA_001586405.1	UT Southwestern Medical Center	USA	North America	North America	global_north	Scaffold	26405	4.42	3314_assembly_v1	cloudless sulphur butterfly	SPECIES	species	287490372	8.46	2016-03-10	Illumina HiSeq	short	2021_January	Comparative genomics of Phoebis species
7116	Eukaryota	Arthropoda	Insecta	Lepidoptera	Pieridae	Pieris	Pieris brassicae		GCA_905147105.1	Wellcome Sanger Institute	United Kingdom	Europe	Europe	global_north	Chromosome	21291167	7.3282	ilPieBrab1.1	large cabbage white	SPECIES	species	292325833	8.46587	2021-01-28	N/A	none	2021_June	Pieris brassicae (large white) genome assembly, ilPieBrab1
345717	Eukaryota	Arthropoda	Insecta	Lepidoptera	Pieridae	Pieris	Pieris macdunnoughi	GENOME_GFF	GCA_905332375.1	Stockholm University	Sweden	Europe	Europe	global_north	Contig	5202377	6.7162	Pmacd_v0.10		SPECIES	species	316549294	8.50044	2021-03-20	N/A	none	2021_June	The genome of the Margined White butterfly (Pieris macdunnoughii): sex chromosome insights and the power of polishing with PoolSeq data
78633	Eukaryota	Arthropoda	Insecta	Lepidoptera	Pieridae	Pieris	Pieris napi		GCA_905475415.1	WELLCOME SANGER INSTITUTE	United Kingdom	Europe	Europe	global_north	Contig	11488412	7.06026	ilPieNapi1.1 alternate haplotype		SPECIES	species	306647215	8.48664	2021-04-15	N/A	none	2021_June	Pieris napi (green-veined white) genome assembly, ilPieNapi1, alternate haplotype
64459	Eukaryota	Arthropoda	Insecta	Lepidoptera	Pieridae	Pieris	Pieris rapae	GENOME_GFF	GCF_001856805.1	The University of Texas Southwestern Medical Center	USA	North America	North America	global_north	Scaffold	54957	4.74	P_rapae_3842_assembly_v2	cabbage white	SPECIES	species	245871251	8.39	2016-10-16	Illumina HiSeq	short	2021_January	Pieris rapae Genome sequencing and assembly
33412	Eukaryota	Arthropoda	Insecta	Lepidoptera	Pieridae	Zerene	Zerene cesonia	GENOME_GFF	GCF_012273895.1	University of Montana	USA	North America	North America	global_north	Chromosome	43484	4.64	Zerene_cesonia_1.1	dogface butterfly	SPECIES	species	266405969	8.43	2020-10-02	Illumina HiSeq	short	2021_January	Assembly and annotation of the genome of Zerene cesnoia
51655	Eukaryota	Arthropoda	Insecta	Lepidoptera	Plutellidae	Plutella	Plutella xylostella	other: GCF_905116875.1	GCA_902505585.1	University of Liverpool	United Kingdom	Europe	Europe	global_north	Contig	3011633	6.48	Haplomerger_assembly	diamondback moth	SPECIES	species	330364023	8.52	2019-11-28	N/A	none	2021_January	Plutella xylostella Genome
151549	Eukaryota	Arthropoda	Insecta	Lepidoptera	Psychidae	Eumeta	Eumeta japonica	GENOME_GFF	GCA_005406025.1	Institue for Advanced Biosciences, Keio University	Japan	Asia	Asia	global_north	Scaffold	324045	5.51	Evar_2.0		SPECIES	species	727118372	8.86	2019-04-18	Illumina NextSeq 500; Illumina MiSeq; ONT MinION	long	2021_January	Eumeta variegata draft genome
680683	Eukaryota	Arthropoda	Insecta	Lepidoptera	Pyralidae	Amyelois	Amyelois transitella	GENOME_GFF	GCF_001186105.1	University of Illinois at Urbana-Champaign	USA	North America	North America	global_north	Scaffold	17697	4.25	ASM118610v1		SPECIES	species	406468287	8.61	2015-07-22	Illumina HiSeq	short	2021_January	Amyelois transitella strain:UIUC subculture of SPIRL-1966 Genome sequencing and assembly
1101095	Eukaryota	Arthropoda	Insecta	Lepidoptera	Pyralidae	Endotricha	Endotricha flammealis		GCA_905163395.1	Wellcome Sanger Institute	United Kingdom	Europe	Europe	global_north	Chromosome	3020129	6.48003	ilEndFlam1.1		SPECIES	species	473933762	8.67572	2021-01-28	N/A	none	2021_June	Endotricha flammealis (rose-flounced tabby) genome assembly, ilEndFlam1
1373157	Eukaryota	Arthropoda	Insecta	Lepidoptera	Pyralidae	Ephestia	Ephestia elutella		GCA_018467065.1	Guizhou University	China	Asia	Asia	global_south	Chromosome	433391	5.63688	Eelu-V1		SPECIES	species	576941106	8.76113	2021-05-25	Oxford Nanopore PromethION	long	2021_June	Ephestia elutella strain:GZZY Genome sequencing and assembly
7137	Eukaryota	Arthropoda	Insecta	Lepidoptera	Pyralidae	Galleria	Galleria mellonella	other: GCF_003640425.2	GCA_004355975.1	Korea Research Institute of Bioscience and Biotechnology	South Korea	Asia	Asia	global_north	Contig	2885499	6.46	Honeycombmoth_v1	greater wax moth	SPECIES	species	483233259	8.68	2019-03-19	PacBio	long	2021_January	Galleria mellonella Genome sequencing and assembly
58824	Eukaryota	Arthropoda	Insecta	Lepidoptera	Pyralidae	Plodia	Plodia interpunctella		GCA_001368715.1	LIV	United Kingdom	Europe	Europe	global_north	Scaffold	313003	5.5	plodia_v1	Indianmeal moth	SPECIES	species	381952380	8.58	2015-02-23	N/A	none	2021_January	Plodia interpunctella draft genome
2086727	Eukaryota	Arthropoda	Insecta	Lepidoptera	Riodinidae	Apodemia	Apodemia chisosensis		GCA_018235905.1	Florida Museum of Natural History	USA	North America	North America	global_north	Contig	1486	3.17202	SRR10158644		SPECIES	species	610654764	8.7858	2021-05-03	HiSeq X Ten	short	2021_June	Butterfly genome assembly
2086723	Eukaryota	Arthropoda	Insecta	Lepidoptera	Riodinidae	Apodemia	Apodemia duryi		GCA_018236965.1	Florida Museum of Natural History	USA	North America	North America	global_north	Contig	1323	3.12156	SRR10158624		SPECIES	species	647831575	8.81146	2021-05-03	HiSeq X Ten	short	2021_June	Butterfly genome assembly
2086741	Eukaryota	Arthropoda	Insecta	Lepidoptera	Riodinidae	Apodemia	Apodemia walkeri		GCA_018237765.1	Florida Museum of Natural History	USA	North America	North America	global_north	Contig	1201	3.07954	SRR10158569		SPECIES	species	394856033	8.59644	2021-05-03	HiSeq X Ten	short	2021_June	Butterfly genome assembly
2613973	Eukaryota	Arthropoda	Insecta	Lepidoptera	Riodinidae	Apodemia	Apodemia zela		GCA_018236825.1	Florida Museum of Natural History	USA	North America	North America	global_north	Contig	2710	3.43297	SRR10158642		SPECIES	species	519512868	8.7156	2021-05-03	HiSeq X Ten	short	2021_June	Butterfly genome assembly
2010996	Eukaryota	Arthropoda	Insecta	Lepidoptera	Riodinidae	Calephelis	Calephelis nemesis		GCA_002245505.1	UT Southwestern Medical Center	USA	North America	North America	global_north	Scaffold	18819	4.27	Cne_v1		SPECIES	species	808524533	8.91	2017-08-10	Illumina HiSeq 2500	short	2021_January	Calephelis Genome sequencing and assembly
2614014	Eukaryota	Arthropoda	Insecta	Lepidoptera	Riodinidae	Calephelis	Calephelis perditalis		GCA_018236665.1	Florida Museum of Natural History	USA	North America	North America	global_north	Contig	2271	3.35622	SRR10158584		SPECIES	species	627390309	8.79754	2021-05-03	HiSeq X Ten	short	2021_June	Butterfly genome assembly
2010997	Eukaryota	Arthropoda	Insecta	Lepidoptera	Riodinidae	Calephelis	Calephelis virginiensis		GCA_002245475.1	UT Southwestern Medical Center	USA	North America	North America	global_north	Scaffold	16821	4.23	Cvi_v1		SPECIES	species	855081797	8.93	2017-08-10	Illumina HiSeq 2500	short	2021_January	Calephelis Genome sequencing and assembly
717351	Eukaryota	Arthropoda	Insecta	Lepidoptera	Riodinidae	Calydna	Calydna sturnula		GCA_018237325.1	Florida Museum of Natural History	USA	North America	North America	global_north	Contig	6135	3.78781	SRR10158578		SPECIES	species	27073867	7.43255	2021-05-03	HiSeq X Ten	short	2021_June	Butterfly genome assembly
2614019	Eukaryota	Arthropoda	Insecta	Lepidoptera	Riodinidae	Caria	Caria ino melicerta		GCA_018237365.1	Florida Museum of Natural History	USA	North America	North America	global_north	Contig	2301	3.36192	SRR10158579		SUBSPECIES	species	524416919	8.71968	2021-05-03	HiSeq X Ten	short	2021_June	Butterfly genome assembly
2613993	Eukaryota	Arthropoda	Insecta	Lepidoptera	Riodinidae	Emesis	Emesis heterochroa		GCA_018236145.1	Florida Museum of Natural History	USA	North America	North America	global_north	Contig	1090	3.03743	SRR10158617		SPECIES	species	674317282	8.82886	2021-05-03	HiSeq X Ten	short	2021_June	Butterfly genome assembly
2086726	Eukaryota	Arthropoda	Insecta	Lepidoptera	Riodinidae	Emesis	Emesis phyciodoides		GCA_018236305.1	Florida Museum of Natural History	USA	North America	North America	global_north	Contig	1623	3.21032	SRR10158610		SPECIES	species	698792679	8.84435	2021-05-03	HiSeq X Ten	short	2021_June	Butterfly genome assembly
2613997	Eukaryota	Arthropoda	Insecta	Lepidoptera	Riodinidae	Emesis	Emesis tegula		GCA_018236225.1	Florida Museum of Natural History	USA	North America	North America	global_north	Contig	1325	3.12222	SRR10158612		SPECIES	species	639184668	8.80563	2021-05-03	HiSeq X Ten	short	2021_June	Butterfly genome assembly
717276	Eukaryota	Arthropoda	Insecta	Lepidoptera	Riodinidae	Euselasia	Euselasia chrysippe		GCA_018237845.1	Florida Museum of Natural History	USA	North America	North America	global_north	Contig	1806	3.25672	SRR10158562		SPECIES	species	438505124	8.64197	2021-05-03	HiSeq X Ten	short	2021_June	Butterfly genome assembly
2614015	Eukaryota	Arthropoda	Insecta	Lepidoptera	Riodinidae	Lasaia	Lasaia sula peninsularis		GCA_018236625.1	Florida Museum of Natural History	USA	North America	North America	global_north	Contig	5696	3.75557	SRR10158583		SUBSPECIES	species	516358800	8.71295	2021-05-03	HiSeq X Ten	short	2021_June	Butterfly genome assembly
2614016	Eukaryota	Arthropoda	Insecta	Lepidoptera	Riodinidae	Melanis	Melanis pixe pixe		GCA_018237345.1	Florida Museum of Natural History	USA	North America	North America	global_north	Contig	1328	3.1232	SRR10158582		SUBSPECIES	species	565955054	8.75278	2021-05-03	HiSeq X Ten	short	2021_June	Butterfly genome assembly
717296	Eukaryota	Arthropoda	Insecta	Lepidoptera	Riodinidae	Mesosemia	Mesosemia grandis		GCA_018237805.1	Florida Museum of Natural History	USA	North America	North America	global_north	Contig	2427	3.38507	SRR10158565		SPECIES	species	473097005	8.67495	2021-05-03	HiSeq X Ten	short	2021_June	Butterfly genome assembly
2614013	Eukaryota	Arthropoda	Insecta	Lepidoptera	Riodinidae	Sertania	Sertania guttata guttata		GCA_018236385.1	Florida Museum of Natural History	USA	North America	North America	global_north	Contig	44462	4.64799	SRR10158585		SUBSPECIES	species	30046499	7.47779	2021-05-03	HiSeq X Ten	short	2021_June	Butterfly genome assembly
328887	Eukaryota	Arthropoda	Insecta	Lepidoptera	Riodinidae	Styx	Styx infernalis		GCA_018237865.1	Florida Museum of Natural History	USA	North America	North America	global_north	Contig	1717	3.23477	SRR10158561		SPECIES	species	449823697	8.65304	2021-05-03	HiSeq X Ten	short	2021_June	Butterfly genome assembly
1141077	Eukaryota	Arthropoda	Insecta	Lepidoptera	Riodinidae	Thisbe	Thisbe lycorias		GCA_018237405.1	Florida Museum of Natural History	USA	North America	North America	global_north	Contig	1855	3.26834	SRR10158572	banner metalmark	SPECIES	species	363110451	8.56004	2021-05-03	HiSeq X Ten	short	2021_June	Butterfly genome assembly
63976	Eukaryota	Arthropoda	Insecta	Lepidoptera	Saturniidae	Actias	Actias luna		GCA_010014465.1	IRIDIAN GENOMES	USA	North America	North America	global_north	Scaffold	112291	5.05	ASM1001446v1		SPECIES	species	684275567	8.84	2020-01-30	Illumina	short	2021_January	Actias luna isolate:RG_08725 Genome sequencing and assembly
34739	Eukaryota	Arthropoda	Insecta	Lepidoptera	Saturniidae	Antheraea	Antheraea mylitta		GCA_014332785.1	Central Tasar Research and Training Institute, Ranchi, India	India	Asia	SE Asia	global_south	Scaffold	64049	4.81	AM_v1.0		SPECIES	species	698407906	8.84	2020-08-28	Illumina HiSeq; PacBio Sequel	long	2021_January	Sequencing of whole genome of tasar silkworm, Antheraea mylitta
7119	Eukaryota	Arthropoda	Insecta	Lepidoptera	Saturniidae	Antheraea	Antheraea pernyi		GCA_015888305.1	Sericultural Research Institute of Liaoning Province	China	Asia	Asia	global_south	Scaffold	45425	4.66	AP_1.0	Chinese oak silkmoth	SPECIES	species	786985015	8.9	2020-12-07	Illumina HiSeq	short	2021_January	Antheraea pernyi breed:Jiaolan Genome sequencing and assembly
63990	Eukaryota	Arthropoda	Insecta	Lepidoptera	Saturniidae	Samia	Samia ricini		GCA_014132275.1	Gakushuin University	Japan	Asia	Asia	global_north	Contig	21366385	7.33	Sr_UT_JL_v1.0	Indian eri silkmoth	SPECIES	species	450479495	8.65	2020-07-24	PacBio RS-II; illumina HiSeq1500	long	2021_January	Genome analysis of Samia ricini
644661	Eukaryota	Arthropoda	Insecta	Lepidoptera	Sphingidae	Deilephila	Deilephila porcellus		GCA_905220455.1	WELLCOME SANGER INSTITUTE	United Kingdom	Europe	Europe	global_north	Chromosome	14884985	7.17275	ilDeiPorc1.1		SPECIES	species	402056583	8.60429	2021-02-16	N/A	none	2021_June	Deilephila porcellus (small elephant hawk-moth) genome assembly, ilDeiPorc1
987953	Eukaryota	Arthropoda	Insecta	Lepidoptera	Sphingidae	Hemaris	Hemaris fuciformis		GCA_907164795.1	Wellcome Sanger Institute	United Kingdom	Europe	Europe	global_north	Chromosome	10683069	7.0287	iHemFuc1.1		SPECIES	species	448837683	8.65209	2021-05-17	N/A	none	2021_June	Hemaris fuciformis (broad-bordered bee hawk-moth) genome assembly, iHemFuc1
283848	Eukaryota	Arthropoda	Insecta	Lepidoptera	Sphingidae	Hyles	Hyles vespertilio		GCA_009982885.1	Max Planck Institute of Molecular Cell Biology and Genetics	Germany	Europe	Europe	global_north	Contig	7475438	6.87	ASM998288v1		SPECIES	species	651398004	8.81	2020-01-30	PacBio Sequel	long	2021_January	Hyles vespertilio isolate:LG2117 Genome sequencing and assembly
522836	Eukaryota	Arthropoda	Insecta	Lepidoptera	Sphingidae	Laothoe	Laothoe populi		GCA_905220505.1	WELLCOME SANGER INSTITUTE	United Kingdom	Europe	Europe	global_north	Chromosome	6972935	6.84342	ilLaoPopu1.1		SPECIES	species	576387381	8.76071	2021-02-16	N/A	none	2021_June	Laothoe populi (poplar hawk-moth) genome assembly, ilLaoPopu1
7130	Eukaryota	Arthropoda	Insecta	Lepidoptera	Sphingidae	Manduca	Manduca sexta	GENOME_GFF	GCF_014839805.1	Johns Hopkins University	uSA	North America	North America	global_north	Chromosome	424948	5.63	JHU_Msex_v1.0	tobacco hornworm	SPECIES	species	470021481	8.67	2020-10-02	Oxford Nanopore MinION; Illumina NovaSeq	long	2021_January	De novo genome assembly of the Tobacco Hornworm moth (Manduca sexta)
522848	Eukaryota	Arthropoda	Insecta	Lepidoptera	Sphingidae	Mimas	Mimas tiliae		GCA_905332985.1	WELLCOME SANGER INSTITUTE	United Kingdom	Europe	Europe	global_north	Chromosome	17797476	7.25036	ilMimTili1.1		SPECIES	species	477965817	8.6794	2021-03-11	N/A	none	2021_June	Mimas tiliae (lime hawk-moth) genome assembly, ilMimTili1
1594354	Eukaryota	Arthropoda	Insecta	Lepidoptera	Tineidae	Tinea	Tinea trinotella		GCA_905220615.1	WELLCOME SANGER INSTITUTE	United Kingdom	Europe	Europe	global_north	Chromosome	13660558	7.13547	ilTinTrin1.1		SPECIES	species	371722122	8.57022	2021-02-16	N/A	none	2021_June	Tinea trinotella (bird's-nest moth) genome assembly, ilTinTrin1
85585	Eukaryota	Arthropoda	Insecta	Lepidoptera	Tortricidae	Adoxophyes	Adoxophyes honmai		GCA_005406045.1	Division of Applied Genetics/Insect Genome Research and Engineering Unit, Institute of Agrobiological Sciences, The National Agriculture and Food Research Organization	Japan	Asia	Asia	global_north	Scaffold	26229	4.42	Ah_1.0	smaller tea tortrix	SPECIES	species	469620330	8.67	2019-04-08	Illumina Hiseq 2000	short	2021_January	Genome-wide identification of insecticide resistant genes in the smaller tea tortrix, Adoxophyes honmai
1100916	Eukaryota	Arthropoda	Insecta	Lepidoptera	Tortricidae	Apotomis	Apotomis turbidana		GCA_905147355.1	Wellcome Sanger Institute	United Kingdom	Europe	Europe	global_north	Chromosome	13785672	7.13943	ilApoTurb1.1		SPECIES	species	720450266	8.8576	2021-01-28	N/A	none	2021_June	Apotomis turbidana (white-shouldered marble) genome assembly, ilApoTurb1
82600	Eukaryota	Arthropoda	Insecta	Lepidoptera	Tortricidae	Cydia	Cydia pomonella		GCA_003425675.2	Institute of Insect Sciences	China	Asia	Asia	global_south	Scaffold	823676	5.92	Cpom.V2	codling moth	SPECIES	species	772891954	8.89	2019-03-29	Illumina HiSeq; PacBio RS; BioNano; Hi-C	long	2021_January	Cydia pomonella Genome sequencing and assembly
1869985	Eukaryota	Arthropoda	Insecta	Lepidoptera	Tortricidae	Hedya	Hedya salicella		GCA_905404275.1	WELLCOME SANGER INSTITUTE	United Kingdom	Europe	Europe	global_north	Chromosome	25550971	7.40741	ilHedSali1.1		SPECIES	species	742375031	8.87062	2021-04-15	N/A	none	2021_June	Hedya salicella (white-backed marble) genome assembly, ilHedSali1
1594315	Eukaryota	Arthropoda	Insecta	Lepidoptera	Tortricidae	Notocelia	Notocelia uddmanniana		GCA_905163555.1	Wellcome Sanger Institute	United Kingdom	Europe	Europe	global_north	Chromosome	6700113	6.82608	ilNotUddm1.1		SPECIES	species	794107225	8.89988	2021-01-28	N/A	none	2021_June	Notocelia uddmanniana (bramble shoot) genome assembly, ilNotUddm1
287375	Eukaryota	Arthropoda	Insecta	Lepidoptera	Zygaenidae	Zygaena	Zygaena filipendulae		GCA_907165275.1	WELLCOME SANGER INSTITUTE	United Kingdom	Europe	Europe	global_north	Chromosome	12640274	7.10176	ilZygFili1.1		SPECIES	species	365947433	8.56342	2021-05-17	N/A	none	2021_June	Zygaena filipendulae (6-spot burnet) genome assembly, ilZygFili1
2233769	Eukaryota	Arthropoda	Insecta	Lepidoptera		Tiana	Tiana niger		GCA_018249895.1	Florida Museum of Natural History	USA	North America	North America	global_north	Contig	3666	3.56419	SRR7174566		SPECIES	species	303468015	8.48211	2021-05-03	HiSeq X Ten	short	2021_June	Butterfly genome assembly
1569773	Eukaryota	Arthropoda	Insecta	Megaloptera	Corydalidae	Neoneuromus	Neoneuromus ignobilis		GCA_014529405.1	Neoneuromus ignobilis	China	Asia	Asia	global_south	Scaffold	2248	3.35	ASM1452940v1		SPECIES	species	767796098	8.89	2020-09-11	Illumina NovaSeq	short	2021_January	Neoneuromus ignobilis isolate:GD20170621-1 Genome sequencing and assembly
189513	Eukaryota	Arthropoda	Insecta	Neuroptera	Chrysopidae	Chrysoperla	Chrysoperla carnea		GCA_905475395.1	WELLCOME SANGER INSTITUTE	United Kingdom	Europe	Europe	global_north	Chromosome	67795596	7.8312	inChrCarn1.1		SPECIES	species	560232532	8.74837	2021-04-15	N/A	none	2021_June	Chrysoperla carnea (common green lacewing) genome assembly, inChrCarn1
52612	Eukaryota	Arthropoda	Insecta	Odonata	Calopterygidae	Calopteryx	Calopteryx splendens		GCA_002093875.1	i5k initiative	USA	North America	North America	global_north	Scaffold	4472	3.65	Calsple1.0	banded demoiselle	SPECIES	species	1628352544	9.21	2017-04-14	Illumina HiSeq	short	2021_January	Calopteryx splendens genome sequencing
2487776	Eukaryota	Arthropoda	Insecta	Odonata	Chlorocyphidae	Rhinocypha	Rhinocypha anisoptera		GCA_011762765.1	IRIDIAN GENOMES	USA	North America	North America	global_north	Scaffold	24885	4.4	ASM1176276v1		SPECIES	species	1871797026	9.27	2020-03-27	Illumina	short	2021_January	Rhinocypha anisoptera
123851	Eukaryota	Arthropoda	Insecta	Odonata	Libellulidae	Ladona	Ladona fulva		GCA_000376725.2	BCM-HGSC	USA	North America	North America	global_north	Scaffold	67260	4.83	Lful_2.0	scarce chaser	SPECIES	species	1157615891	9.06	2017-10-31	Illumina HiSeq	short	2021_January	Ladona fulva Genome sequencing and assembly
7004	Eukaryota	Arthropoda	Insecta	Orthoptera	Acrididae	Locusta	Locusta migratoria		GCA_000516895.1	institute of zoology, Chinese Academy of Sciences	China	Asia	Asia	global_south	Contig	9587	3.98	LocustGenomeV1	migratory locust	SPECIES	species	5759798599	9.76	2013-12-18	Illumina HiSeq	short	2021_January	Locusta migratoria Genome sequencing and assembly
227619	Eukaryota	Arthropoda	Insecta	Orthoptera	Acrididae	Xenocatantops	Xenocatantops brachycerus		GCA_900249655.1	CNGB	China	Asia	Asia	global_south	Contig	1799	3.26	ASM90024965v1		SPECIES	species	41642132	7.62	2018-01-18	N/A	none	2021_January	Transcriptome of Xenocatantops brachycerus
6997	Eukaryota	Arthropoda	Insecta	Orthoptera	Gryllidae	Acheta	Acheta domesticus		GCA_014858955.1	Naresuan University	Thailand	Asia	SE Asia	global_south	Contig	1566	3.19	NU_Adom_1.1	house cricket	SPECIES	species	929173017	8.97	2020-10-07	Illumina HiSeq	short	2021_January	Acheta domesticus isolate:YG1991 Genome sequencing and assembly
6999	Eukaryota	Arthropoda	Insecta	Orthoptera	Gryllidae	Gryllus	Gryllus bimaculatus		GCA_017312745.1	Department of Bioscience and Bioindustry, Tokushima University	Japan	Asia	Asia	global_north	Scaffold	33340	4.52297	Gbim_1.0	two-spotted cricket	SPECIES	species	1658007496	9.21959	2021-02-12	HiSeq 2000; HiSeq 2500; PacBio	long	2021_June	Gryllus bimaculatus genome sequencing
109027	Eukaryota	Arthropoda	Insecta	Orthoptera	Gryllidae	Laupala	Laupala kohalensis		GCA_002313205.1	Cornell University	USA	North America	North America	global_north	Scaffold	45047	4.65	ASM231320v1		SPECIES	species	1595214429	9.2	2017-09-19	Illumina HiSeq	short	2021_January	Laupala kohalensis isolate:Lakoh051 Genome sequencing and assembly
470939	Eukaryota	Arthropoda	Insecta	Orthoptera	Gryllidae	Teleogryllus	Teleogryllus occipitalis		GCA_011170035.1	Laboratory of Bio-Solid State Science, Faculty of Science and Engineering, Waseda university	Japan	Asia	Asia	global_north	Scaffold	197533	5.3	Tocci_1.0		SPECIES	species	1933831998	9.29	2020-02-21	HiSeqX; Nanopore MinION	long	2021_January	Crickets genome
325643	Eukaryota	Arthropoda	Insecta	Phasmatodea	Phasmatidae	Clitarchus	Clitarchus hookeri		GCA_002778355.1	Landcare Research	New Zealand	Oceania	Oceania	global_north	Scaffold	46246	4.67	ASM277835v1	smooth stick-insect	SPECIES	species	3802613888	9.58	2017-11-16	Illumina HiSeq2000	short	2021_January	Clitarchus hookeri Genome and transcriptome sequencing project
614101	Eukaryota	Arthropoda	Insecta	Phasmatodea	Phasmatidae	Dryococelus	Dryococelus australis		GCA_002236955.1	Okinawa Institute of Science and Technology	Japan	Asia	Asia	global_north	Contig	17257	4.24	ASM223695v1		SPECIES	species	3416447916	9.53	2017-07-28	Illumina HiSeq	short	2021_January	Dryococelus australis isolate:BP.DAU1 Genome sequencing and assembly
614211	Eukaryota	Arthropoda	Insecta	Phasmatodea	Phasmatidae	Medauroidea	Medauroidea extradentata		GCA_003012365.1	University of California, Davis	USA	North America	North America	global_north	Scaffold	28251	4.45	ASM301236v1		SPECIES	species	2593359413	9.41	2018-03-20	Illumina HiSeq	short	2021_January	Medauroidea extradentata isolate:BJ-2015 Genome sequencing and assembly
61472	Eukaryota	Arthropoda	Insecta	Phasmatodea	Timematidae	Timema	Timema bartmani		GCA_902151455.1	UNIL	Switzerland	Europe	Europe	global_north	Scaffold	21089	4.32	4S_Tbi_b3v08		SPECIES	species	1108645000	9.04	2019-07-03	N/A	none	2021_January	Genome evolution under sexual and asexual reproduction (Timema genomes)
61474	Eukaryota	Arthropoda	Insecta	Phasmatodea	Timematidae	Timema	Timema californicum		GCA_902141385.1	UNIL	Switzerland	Europe	Europe	global_north	Scaffold	17799	4.25	2S_Tcm_b3v08	California timema	SPECIES	species	1220418541	9.09	2019-06-19	N/A	none	2021_January	Genome evolution under sexual and asexual reproduction (Timema genomes)
61476	Eukaryota	Arthropoda	Insecta	Phasmatodea	Timematidae	Timema	Timema cristinae		GCA_902151435.1	UNIL	Switzerland	Europe	Europe	global_north	Scaffold	20744	4.32	3S_Tce_b3v08		SPECIES	species	1177599484	9.07	2019-07-03	N/A	none	2021_January	Genome evolution under sexual and asexual reproduction (Timema genomes)
61478	Eukaryota	Arthropoda	Insecta	Phasmatodea	Timematidae	Timema	Timema douglasi		GCA_901482245.1	UNIL	Switzerland	Europe	Europe	global_north	Scaffold	25777	4.41	1S_Tdi_b3v08		SPECIES	species	1123070144	9.05	2019-06-02	N/A	none	2021_January	Genome evolution under sexual and asexual reproduction (Timema genomes)
629358	Eukaryota	Arthropoda	Insecta	Phasmatodea	Timematidae	Timema	Timema genevievae		GCA_902155825.1	UNIL	Switzerland	Europe	Europe	global_north	Scaffold	33483	4.52	5S_Tge_b3v08		SPECIES	species	1049658498	9.02	2019-07-08	N/A	none	2021_January	Genome evolution under sexual and asexual reproduction (Timema genomes)
170555	Eukaryota	Arthropoda	Insecta	Phasmatodea	Timematidae	Timema	Timema monikensis		GCA_902151445.1	UNIL	Switzerland	Europe	Europe	global_north	Scaffold	34552	4.54	3S_Tms_b3v08		SPECIES	species	1098921974	9.04	2019-07-03	N/A	none	2021_January	Genome evolution under sexual and asexual reproduction (Timema genomes)
61482	Eukaryota	Arthropoda	Insecta	Phasmatodea	Timematidae	Timema	Timema podura		GCA_902151475.1	UNIL	Switzerland	Europe	Europe	global_north	Scaffold	3875	3.59	5S_Tpa_b3v08		SPECIES	species	1105092765	9.04	2019-07-03	N/A	none	2021_January	Genome evolution under sexual and asexual reproduction (Timema genomes)
170557	Eukaryota	Arthropoda	Insecta	Phasmatodea	Timematidae	Timema	Timema poppensis		GCA_902141375.1	UNIL	Switzerland	Europe	Europe	global_north	Scaffold	12322	4.09	1S_Tps_b3v08		SPECIES	species	1137318704	9.06	2019-06-19	N/A	none	2021_January	Genome evolution under sexual and asexual reproduction (Timema genomes)
629360	Eukaryota	Arthropoda	Insecta	Phasmatodea	Timematidae	Timema	Timema shepardi		GCA_902151425.1	UNIL	Switzerland	Europe	Europe	global_north	Scaffold	26252	4.42	2S_Tsi_b3v08		SPECIES	species	1153163518	9.06	2019-07-03	N/A	none	2021_January	Genome evolution under sexual and asexual reproduction (Timema genomes)
61484	Eukaryota	Arthropoda	Insecta	Phasmatodea	Timematidae	Timema	Timema tahoe		GCA_902151465.1	UNIL	Switzerland	Europe	Europe	global_north	Scaffold	28042	4.45	4S_Tte_b3v08		SPECIES	species	1093399193	9.04	2019-07-03	N/A	none	2021_January	Genome evolution under sexual and asexual reproduction (Timema genomes)
121224	Eukaryota	Arthropoda	Insecta	Phthiraptera	Pediculidae	Pediculus	Pediculus humanus	GENOME_GFF	GCF_000006295.1	The human body louse genome consortium	USA	North America	North America	global_north	Scaffold	34097	4.53	JCVI_LOUSE_1.0	human body louse	SUBSPECIES	species	110781312	8.04	2007-04-23	N/A	short	2021_January	Genome sequencing of Pediculus humanus corporis strain USDA
128991	Eukaryota	Arthropoda	Insecta	Phthiraptera	Philopteridae	Columbicola	Columbicola columbae		GCA_016920875.1	University of Utah	USA	North America	North America	global_north	Scaffold	530044	5.72431	Utah_Ccol_1.0	slender pigeon louse	SPECIES	species	207887661	8.31783	2021-02-23	Oxford Nanopore MinION; Illumina HiSeq	long	2021_June	Columbicola columbae Genome sequencing and assembly
466727	Eukaryota	Arthropoda	Insecta	Plecoptera	Nemouridae	Lednia	Lednia tumana		GCA_003287335.1	Washington State University	USA	North America	North America	global_north	Scaffold	4212	3.62	Ltum_v1.0		SPECIES	species	304502267	8.48	2018-07-03	Illumina HiSeq	short	2021_January	Lednia tumana Genome sequencing and assembly
2065413	Eukaryota	Arthropoda	Insecta	Plecoptera	Taeniopterygidae	Brachyptera	Brachyptera putata		GCA_907164805.1	Wellcome Sanger Institute	United Kingdom	Europe	Europe	global_north	Chromosome	1512184	6.1796	iBraPut3m.1		SPECIES	species	436497185	8.63998	2021-05-17	N/A	none	2021_June	Brachyptera putata (Northern February red stonefly) genome assembly, iBraPut3m
7515	Eukaryota	Arthropoda	Insecta	Siphonaptera	Pulicidae	Ctenocephalides	Ctenocephalides felis	GENOME_GFF	GCF_003426905.1	West Virginia University	USA	North America	North America	global_north	Scaffold	61000	4.79	ASM342690v1	cat flea	SPECIES	species	775452550	8.89	2018-08-24	PacBio Sequel	long	2021_January	Ctenocephalides felis isolate:EL2017-DRISC Genome sequencing and assembly
1155016	Eukaryota	Arthropoda	Insecta	Strepsiptera	Mengenillidae	Mengenilla	Mengenilla moldrzyki		GCA_000281935.1	Zoologisches Forschungsmuseum Alexander Koenig	Germany	Europe	Europe	global_north	Contig	4038	3.61	Memo_1.0		SPECIES	species	155727465	8.19	2012-07-27	454 GS-FLX Titanium (Roche)	short	2021_January	Mengenilla moldrzyki strain:ON-2011 Genome sequencing and assembly
1291243	Eukaryota	Arthropoda	Insecta	Thysanoptera	Thripidae	Aptinothrips	Aptinothrips rufus		GCA_902196195.1	UNIL	Switzerland	Europe	Europe	global_north	Contig	4094	3.61	A_rufus_b1v02		SPECIES	species	339926289	8.53	2019-08-01	N/A	none	2021_January	Aptinothrips rufus genome assembly
133901	Eukaryota	Arthropoda	Insecta	Thysanoptera	Thripidae	Frankliniella	Frankliniella occidentalis	GENOME_GFF	GCF_000697945.2	The i5k Initiative	USA	North America	North America	global_north	Scaffold	24914	4.4	Focc_2.1	western flower thrips	SPECIES	species	274974745	8.44	2017-12-15	Illumina	short	2021_January	Frankliniella occidentalis isolate:FOCC.00 Genome sequencing and assembly
161013	Eukaryota	Arthropoda	Insecta	Thysanoptera	Thripidae	Thrips	Thrips palmi	GENOME_GFF	GCF_012932325.1	Beijing Academy of Agriculture and Forestry Sciences	China	Asia	Asia	global_south	Scaffold	567478	5.75	TpBJ-2018v1		SPECIES	species	237830083	8.38	2020-04-29	PacBio Sequel	long	2021_January	Thrips palmi Genome assembly
1875375	Eukaryota	Arthropoda	Insecta	Trichoptera	Glossosomatidae	Glossosoma	Glossosoma conforme		GCA_003347265.1	University of Duisburg-Essen	Germany	Europe	Europe	global_north	Scaffold	14418	4.16	ASM334726v1		SPECIES	species	604293666	8.78	2018-07-31	Illumina HiSeq	short	2021_January	Genome sequencing and ddRAD libraries for Glossosoma conformis
577407	Eukaryota	Arthropoda	Insecta	Trichoptera	Hydropsychidae	Hydropsyche	Hydropsyche tenuis		GCA_009617725.1	LOEWE Centre for Translational Biodiversity Genomics	Germany	Europe	Europe	global_north	Contig	2190134	6.34	HT1_wtdbg2_racon_pilon		SPECIES	species	229663394	8.36	2019-11-07	Illumina HiSeq; Oxford Nanopore MinION	long	2021_January	Comparative genomics of Trichoptera Genome sequencing and assembly
1188115	Eukaryota	Arthropoda	Insecta	Trichoptera	Limnephilidae	Hesperophylax	Hesperophylax magnus		GCA_016648045.1	Brigham Young University	USA	North America	North America	global_north	Contig	768217	5.89	BYU_hespero_1.0		SPECIES	species	1233588871	9.09	2021-01-15	Oxford Nanopore MinION; Illumina NovaSeq	long	2021_January	Agrypnia vestita and Hesperophylax magnus Genome sequencing and assembly
1218281	Eukaryota	Arthropoda	Insecta	Trichoptera	Limnephilidae	Limnephilus	Limnephilus lunatus		GCA_000648945.2	The i5k Initiative	USA	North America	North America	global_north	Scaffold	24277	4.39	Llun_2.0		SPECIES	species	1369180260	9.14	2017-10-31	Illumina	short	2021_January	Limnephilus lunatus Genome sequencing and assembly
763278	Eukaryota	Arthropoda	Insecta	Trichoptera	Phryganeidae	Agrypnia	Agrypnia vestita		GCA_016648135.1	Brigham Young University	USA	North America	North America	global_north	Scaffold	111757	5.05	BYU_agryp_1.0		SPECIES	species	1353059149	9.13	2021-01-15	PacBio RSII; Illumina HiSeq	long	2021_January	Agrypnia vestita and Hesperophylax magnus Genome sequencing and assembly
161770	Eukaryota	Arthropoda	Insecta	Trichoptera	Polycentropodidae	Plectrocnemia	Plectrocnemia conspersa		GCA_009617715.1	LOEWE Centre for Translational Biodiversity Genomics	Germany	Europe	Europe	global_north	Contig	868980	5.94	P_conspersa_v1		SPECIES	species	396695105	8.6	2019-11-07	Oxford Nanopore MinION; Illumina HiSeq	long	2021_January	Comparative genomics of Trichoptera Genome sequencing and assembly
1977532	Eukaryota	Arthropoda	Insecta	Trichoptera	Sericostomatidae	Sericostoma	Sericostoma sp. HW-2014		GCA_003003475.1	University of Duisburg-Essen	Germany	Europe	Europe	global_north	Scaffold	2112	3.32	ASM300347v1		SPECIES	species	1015727762	9.01	2018-03-15	Illumina HiSeq	short	2021_January	Genome sequencing and ddRAD libraries for Sericostoma personatum and flavicorne
1560151	Eukaryota	Arthropoda	Insecta	Trichoptera	Stenopsychidae	Stenopsyche	Stenopsyche tienmushanensis		GCA_008973525.1	China Agricultural University	China	Asia	Asia	global_south	Contig	1296863	6.11	ASM897352v1		SPECIES	species	451494475	8.65	2019-10-11	Illumina HiSeq; PacBio Sequel	long	2021_January	Stenopsyche tienmushanensis Genome sequencing and assembly
1080772	Eukaryota	Arthropoda	Malacostraca	Amphipoda	Gammaridae	Gammarus	Gammarus roeselii		GCA_016164225.1	UMR7267, Universite de Poitiers Ecologie et Biologie des Interactions	France	Europe	Europe	global_north	Scaffold	4736	3.68	ASM1616422v1		SPECIES	species	3239433295	9.51	2020-12-21	Illumina HiSeq	short	2021_January	Gammarus roeselii and Dictyocoela roeselum genome sequencing and assembly.
294128	Eukaryota	Arthropoda	Malacostraca	Amphipoda	Hyalellidae	Hyalella	Hyalella azteca	GENOME_GFF	GCF_000764305.1	Baylor College of Medicine	USA	North America	North America	global_north	Scaffold	114415	5.06	Hazt_2.0		SPECIES	species	550885727	8.74	2016-07-20	Illumina	short	2021_January	Hyalella azteca isolate:HAZT.00-mixed Genome sequencing and assembly
317513	Eukaryota	Arthropoda	Malacostraca	Amphipoda	Hyalidae	Parhyale	Parhyale hawaiensis		GCA_001587735.2	University of Oxford	United Kingdom	Europe	Europe	global_north	Scaffold	10438	4.02	Phaw_5.0		SPECIES	species	2752560740	9.44	2018-06-22	Illumina	short	2021_January	Parhyale hawaiensis isolate:Chicago-F Genome sequencing and assembly
1859082	Eukaryota	Arthropoda	Malacostraca	Amphipoda	Talitridae	Orchestia	Orchestia grillus		GCA_014899125.1	Brown University	USA	North America	North America	global_north	Scaffold	16630	4.22	Ogril_1		SPECIES	species	812068892	8.91	2020-10-20	Illumina HiSeq	short	2021_January	Orchestia grillus isolate:DR04-Leg-1-Zymo_S33 Genome sequencing and assembly
2750725	Eukaryota	Arthropoda	Malacostraca	Amphipoda	Talitridae	Platorchestia	Platorchestia sp. MABIK		GCA_014220935.1	National Marine Biodiversity Institute of Korea	South Korea	Asia	Asia	global_north	Scaffold	21305	4.33	ASM1422093v1		SPECIES	species	1177921742	9.07	2020-08-17	Illumina HiSeq	short	2021_January	Platorchestia hallaensis n. sp. SHB-2020 isolate:SHB-2020 Genome sequencing and assembly
1923959	Eukaryota	Arthropoda	Malacostraca	Amphipoda	Talitridae	Trinorchestia	Trinorchestia longiramus	GENOME_GFF	GCA_006783055.1	National Marine Biodiversity Institute of Korea	South Korea	Asia	Asia	global_north	Scaffold	29650	4.47	ASM678305v1		SPECIES	species	886098277	8.95	2019-07-09	Illumina HiSeq	short	2021_January	Whole genome sequencing of the Trinorchestia longiramus
2065263	Eukaryota	Arthropoda	Malacostraca	Decapoda	Cambaridae	Procambarus	Procambarus virginalis		GCA_002838885.1	German Cancer Research Center	Germany	Europe	Europe	global_north	Scaffold	1187	3.07	Pvir0.4	marbled crayfish	SPECIES	species	3290406880	9.52	2017-12-13	Illumina HiSeq; Illumina MiSeq	short	2021_January	Procambarus virginalis strain:Petshop1 Genome sequencing and assembly
177283	Eukaryota	Arthropoda	Malacostraca	Decapoda	Coenobitidae	Birgus	Birgus latro		GCA_018397915.1	The Chinese University of Hong Kong	China	Asia	Asia	global_south	Scaffold	5290	3.72346	ASM1839791v1		SPECIES	species	2958575204	9.47108	2021-05-18	Illumina	short	2021_June	Birgus latro isolate:MSLCC-1 Genome sequencing and assembly
6741	Eukaryota	Arthropoda	Malacostraca	Decapoda	Lithodidae	Paralithodes	Paralithodes camtschaticus		GCA_018397895.1	The Chinese University of Hong Kong	China	Asia	Asia	global_south	Scaffold	5760	3.76042	paralithodes_camtschaticus	red king crab	SPECIES	species	3809538835	9.58087	2021-05-18	Illumina	short	2021_June	Paralithodes camtschaticus isolate:MSLRKC-1 Genome sequencing and assembly
273748	Eukaryota	Arthropoda	Malacostraca	Decapoda	Lithodidae	Paralithodes	Paralithodes platypus		GCA_013283005.1	Center for Ecological and Environmental Sciences	China	Asia	Asia	global_south	Chromosome	147786	5.17	ASM1328300v1	blue king crab	SPECIES	species	4805175703	9.68	2020-06-06	PacBio Sequel	long	2021_January	Paralithodes platypus isolate:Beidaihe-2018 Genome sequencing and assembly
41210	Eukaryota	Arthropoda	Malacostraca	Decapoda	Majidae	Chionoecetes	Chionoecetes opilio	GENOME_GFF	GCA_016584305.1	Seoul National University	South Korea	Asia	Asia	global_north	Scaffold	149622	5.17	ASM1658430v1	snow crab	SPECIES	species	2002919378	9.3	2021-01-08	PacBio Sequel; Illumina HiSeq	long	2021_January	Chionoecetes opilio isolate:MADBK_172401_ WGS Genome sequencing and assembly
159736	Eukaryota	Arthropoda	Malacostraca	Decapoda	Palaemonidae	Macrobrachium	Macrobrachium nipponense		GCA_015104395.1	BGI-SZ	China	Asia	Asia	global_south	Chromosome	267348	5.43	ASM1510439v1	oriental river prawn	SPECIES	species	1985027095	9.3	2020-10-29	PacBio Sequel	long	2021_January	Macrobrachium nipponense isolate:FS-2020 Genome sequencing
150431	Eukaryota	Arthropoda	Malacostraca	Decapoda	Palinuridae	Panulirus	Panulirus ornatus		GCA_018397875.1	The Chinese University of Hong Kong	China	Asia	Asia	global_south	Scaffold	5433	3.73504	Panulirus_ornatus		SPECIES	species	1925793637	9.28461	2021-05-18	Illumina	short	2021_June	Panulirus ornatus isolate:MSLOSL-1 Genome sequencing and assembly
263425	Eukaryota	Arthropoda	Malacostraca	Decapoda	Pandalidae	Pandalus	Pandalus platyceros		GCA_005815305.1	Canada's Genomic Enterprise	Canada	North America	North America	global_north	Scaffold	1138	3.06	GSC_Sprawn_1.0		SPECIES	species	146260629	8.17	2019-05-24	Illumina HiSeq	short	2021_January	Spot prawn (Pandalus platyceros) genome sequencing and assembly
6723	Eukaryota	Arthropoda	Malacostraca	Decapoda	Parastacidae	Cherax	Cherax destructor		GCA_009830355.1	Deakin University	Australia	Oceania	Oceania	global_north	Scaffold	80900	4.91	DU_Cdes_1.0		SPECIES	species	3336744225	9.52	2020-01-03	Oxford Nanopore MinION; Illumina NovaSeq	long	2021_January	Cherax destructor isolate:CDF2 Genome sequencing and assembly
27406	Eukaryota	Arthropoda	Malacostraca	Decapoda	Parastacidae	Cherax	Cherax quadricarinatus		GCA_009761615.1	Deakin University	Australia	Oceania	Oceania	global_north	Scaffold	3285	3.52	DU_Cquad_1.0	Australian red claw crayfish	SPECIES	species	3236648033	9.51	2019-12-17	Illumina; Oxford Nanopore MinION	long	2021_January	Cherax quadricarinatus isolate:DWN Genome sequencing and assembly
139456	Eukaryota	Arthropoda	Malacostraca	Decapoda	Penaeidae	Penaeus	Penaeus chinensis		GCA_016920825.1	Institute of Oceanology, Chinese Academy of Sciences	China	Asia	Asia	global_south	Chromosome	97806	4.99037	ASM1692082v1	fleshy prawn	SPECIES	species	1581041647	9.19894	2021-02-23	PacBio RSII; Oxford Nanopore	long	2021_June	Penaeus chinensis isolate:QD-2010 Genome sequencing and assembly
6687	Eukaryota	Arthropoda	Malacostraca	Decapoda	Penaeidae	Penaeus	Penaeus monodon	GENOME_GFF	GCF_015228065.1	SAFE-Aqua	Thailand	Asia	SE Asia	global_south	Chromosome	45084	4.65	NSTDA_Pmon_1	black tiger shrimp	SPECIES	species	2394331783	9.38	2020-11-05	PacBio Sequel; Illumina NovaSeq	long	2021_January	Genomic sequences of Penaeus monodon
6689	Eukaryota	Arthropoda	Malacostraca	Decapoda	Penaeidae	Penaeus	Penaeus vannamei	GENOME_GFF	GCF_003789085.1	Institute of Oceanology, Chinese Academy of Sciences	China	Asia	Asia	global_south	Scaffold	86864	4.94	ASM378908v1	Pacific white shrimp	SPECIES	species	1663565311	9.22	2018-11-16	PacBio; Illumina HiSeq	long	2021_January	Penaeus vannamei breed:Keihai No. 1 Genome sequencing and assembly
95602	Eukaryota	Arthropoda	Malacostraca	Decapoda	Varunidae	Eriocheir	Eriocheir sinensis		GCA_013436485.1	Center for Ecological and Environmental Sciences	China	Asia	Asia	global_south	Chromosome	3161423	6.5	ASM1343648v1	Chinese mitten crab	SPECIES	species	1272135116	9.1	2020-07-21	Illumina NovaSeq; HiC	long	2021_January	Eriocheir sinensis isolate:nwpu-v1-2020 Genome sequencing and assembly
96803	Eukaryota	Arthropoda	Malacostraca	Isopoda	Armadillidiidae	Armadillidium	Armadillidium nasatum	GENOME_GFF	GCA_009176605.1	Universite de Poitiers ecologie et Biologie des Interactions, UMR CNRS 7267	France	Europe	Europe	global_north	Scaffold	75116	4.88	CNRS_Arma_nasa_1.0		SPECIES	species	1223175971	9.09	2019-10-18	Illumina HiSeq; PacBio RSII	long	2021_January	Armadillidium nasatum Genome sequencing, assembly and annotation
13347	Eukaryota	Arthropoda	Malacostraca	Isopoda	Armadillidiidae	Armadillidium	Armadillidium vulgare	GENOME_GFF	GCA_004104545.1	Universite de Poitiers ecologie et Biologie des Interactions, UMR CNRS 7267	France	Europe	Europe	global_north	Scaffold	38359	4.58	Arma_vul_BF2787	common pillbug	SPECIES	species	1725108002	9.24	2019-01-24	Illumina HiSeq; Illumina MiSeq; PacBio RSII	long	2021_January	Armadillidium vulgare Genome sequencing, assembly and annotation
1720764	Eukaryota	Arthropoda	Malacostraca	Isopoda	Trachelipodidae	Trachelipus	Trachelipus rathkii		GCA_015478945.1	SUNY Oswego	USA	North America	North America	global_north	Contig	39690	4.6	Osw_Trath_1.0		SPECIES	species	5161626233	9.71	2020-11-15	Illumina; PacBio; Oxford Nanopore	long	2021_January	Trachelipus rathkii Genome sequencing and assembly
6848	Eukaryota	Arthropoda	Merostomata	Xiphosura	Limulidae	Carcinoscorpius	Carcinoscorpius rotundicauda		GCA_011833715.1	Institute of Molecular and Cell Biology, A*STAR, Singapore	Singapore	Asia	SE Asia	global_north	Chromosome	7608042	6.88	IMCB_Crot_1.0	Southeast Asian horseshoe crab	SPECIES	species	1668682064	9.22	2020-04-01	PacBio Sequel	long	2021_January	Carcinoscorpius rotundicauda isolate:IMCB_SINMHF_001 Genome sequencing and assembly
6850	Eukaryota	Arthropoda	Merostomata	Xiphosura	Limulidae	Limulus	Limulus polyphemus	GENOME_GFF	GCF_000517525.1	Washington University (WashU)	USA	North America	North America	global_north	Scaffold	11441	4.06	Limulus_polyphemus-2.1.2	Atlantic horseshoe crab	SPECIES	species	1828256766	9.26	2014-01-03	Roche 454	short	2021_January	An arthropod, commonly known as horseshoe crab, lives in the shores of the Atlantic Coast
6852	Eukaryota	Arthropoda	Merostomata	Xiphosura	Limulidae	Tachypleus	Tachypleus gigas		GCA_014155125.1	Institute of Molecular and Cell Biology, A*star, Singapore	Singapore	Asia	SE Asia	global_north	Chromosome	3080166	6.49	IMCB_Tgig_1.0	Southeast Asian horseshoe crab	SPECIES	species	1830813321	9.26	2020-08-11	PacBio Sequel	long	2021_January	Tachypleus gigas Genome sequencing and assembly
6853	Eukaryota	Arthropoda	Merostomata	Xiphosura	Limulidae	Tachypleus	Tachypleus tridentatus		GCA_004210375.1	Center for Ecological and Environmental Sciences	China	Asia	Asia	global_south	Chromosome	1644156	6.22	ASM421037v1	Chinese horseshoe crab	SPECIES	species	2167470406	9.34	2019-04-03	Oxford Nanopore	long	2021_January	Tachypleus tridentatus isolate:NWPU-2018 Genome sequencing and assembly
163714	Eukaryota	Arthropoda	Ostracoda	Podocopida	Cyprididae	Cyprideis	Cyprideis torosa	GENOME_GFF	GCA_905338395.1	University of Lausanne	Switzerland	Europe	Europe	global_north	Scaffold	13167	4.11949	Cto_b1v02_max_arth_b2g_genome		SPECIES	species	334833579	8.52483	2021-05-18	N/A	none	2021_June	Genome evolution under sexual and asexual reproduction (Ostracods genomes)
399045	Eukaryota	Arthropoda	Ostracoda	Podocopida	Cyprididae	Notodromas	Notodromas monacha	GENOME_GFF	GCA_905338405.1	University of Lausanne	Switzerland	Europe	Europe	global_north	Scaffold	32600	4.51322	Nmo_b1v02_max_arth_b2g_genome		SPECIES	species	376665953	8.57596	2021-05-18	N/A	none	2021_June	Genome evolution under sexual and asexual reproduction (Ostracods genomes)
69355	Eukaryota	Arthropoda	Ostracoda	Podocopida	Darwinulidae	Darwinula	Darwinula stevensoni	GENOME_GFF	GCA_905338385.1	University of Lausanne	Switzerland	Europe	Europe	global_north	Scaffold	38545	4.58597	Dst_b1v02_max_arth_b2g_genome		SPECIES	species	382098207	8.58217	2021-05-19	N/A	none	2021_June	Genome evolution under sexual and asexual reproduction (Ostracods genomes)
424472	Eukaryota	Arthropoda	Pycnogonida	Pantopoda	Nymphonidae	Nymphon	Nymphon striatum	GENOME_GFF	GCA_016618385.1	Seoul National University	South Korea	Asia	Asia	global_north	Scaffold	556992	5.74585	SNU_Nstr_1.0		SPECIES	species	744788969	8.87203	2021-01-12	PacBio Sequel	long	2021_June	Nymphon striatum Genome sequencing and assembly
7574	Eukaryota	Brachiopoda	Lingulata	Lingulida	Lingulidae	Lingula	Lingula anatina	GENOME_GFF	GCF_001039355.2	Okinawa Institute of Science and Technology Graduate University (OIST)	Japan	Asia	Asia	global_north	Scaffold	56068	4.75	LinAna2.0		SPECIES	species	406282338	8.61	2018-01-26	454; Illumina MiSeq; Illumina HiSeq; PacBio	long	2021_January	Lingula anatina Genome sequencing and assembly
10212	Eukaryota	Bryozoa	Gymnolaemata	Cheilostomatida	Bugulidae	Bugula	Bugula neritina	GENOME_GFF	GCA_010799875.2	Global Invertebrate Genomics Alliance (GIGA)	Brazil	South America	South America	global_south	Contig	94086	4.97	ASM1079987v2		SPECIES	species	214678304	8.33	2020-08-03	PacBio	long	2021_January	Bugula neritina isolate:Kwan_BN1 Genome sequencing and assembly
67896	Eukaryota	Bryozoa	Phylactolaemata		Cristatellidae	Cristatella	Cristatella mucedo		GCA_009760855.2	Bioinformatics Institute	Russia	Europe	Europe	global_north	Scaffold	4115582	6.61	Cmucedo_v1.1		SPECIES	species	573869636	8.76	2020-10-23	PacBio Sequel; Oxford Nanopore; Illumina HiSeq	long	2021_January	Cristatella mucedo isolate:SPBEP1 Genome sequencing and assembly
210632	Eukaryota	Chordata	Actinopteri	<intentionally blank>	Ambassidae	Parambassis	Parambassis ranga	GENOME_GFF	GCF_900634625.1	SC	United Kingdom	Europe	Europe	global_north	Chromosome	5080925	6.71	fParRan2.1	Indian glassy fish	SPECIES	species	551012959	8.74	2019-02-06	N/A	none	2021_January	Parambassis ranga (Indian glassy fish) genome assembly, fParRan2
80966	Eukaryota	Chordata	Actinopteri	<intentionally blank>	Pomacentridae	Acanthochromis	Acanthochromis polyacanthus	GENOME_GFF	GCF_002109545.1	King Abdullah University of Science and technology	Saudi Arabia	Asia	Middle East	global_south	Scaffold	16099	4.21	ASM210954v1	spiny chromis	SPECIES	species	991584656	9	2017-04-25	Illumina HiSeq	short	2021_January	Acanthochromis polyacanthus Genome sequencing and assembly
80972	Eukaryota	Chordata	Actinopteri	<intentionally blank>	Pomacentridae	Amphiprion	Amphiprion ocellaris	GENOME_GFF	GCF_002776465.1	Deakin University	Australia	Oceania	Oceania	global_north	Scaffold	324210	5.51	AmpOce1.0	clown anemonefish	SPECIES	species	880704246	8.94	2017-11-16	Illumina HiSeq; Oxford Nanopore MinION	long	2021_January	Sequencing of Amphiprion ocellaris whole genome and transcriptome, including partial genome sequencing of other A. ocellaris isolates
161767	Eukaryota	Chordata	Actinopteri	<intentionally blank>	Pomacentridae	Amphiprion	Amphiprion percula		GCA_003047355.2	King Abdullah University of Science and Technology	Saudi Arabia	Asia	Middle East	global_south	Chromosome	3123421	6.49	Nemo_v1.1	orange clownfish	SPECIES	species	908939294	8.96	2018-11-28	PacBio	long	2021_January	Amphiprion percula isolate:AP_NGBR_F1_2018 Genome sequencing and assembly
[truncated: 2,147 more rows]
